# Supplementary material for: Biomarker Discovery for Early Detection of Pancreatic Ductal Adenocarcinoma (PDAC) Using Multiplex Proteomics Technology
Source: J Proteome Res. 2024 Dec 19;24(1):315–22. doi: 10.1021/acs.jproteome.4c00752 (PMC11705213; doi:10.1021/acs.jproteome.4c00752)
Supplement: Supplementary file 2 — pr4c00752_si_002.zip [file pr4c00752_si_002.zip]

Archive with 5 entries (3 files):
- Supplementary Table S5_Raw data/
- Supplementary Table S5_Raw data/Supplementary Table S5_Raw data_Rev1.csv
- Supplementary Table S5_Raw data/__MACOSX/
- Supplementary Table S5_Raw data/__MACOSX/._ms_JPR_discovery_study_submission.docx
- Supplementary Table S5_Raw data/__MACOSX/._Supplementary Table S5.csv
