# Supplementary material for: Biomarker Discovery for Early Detection of Pancreatic Ductal Adenocarcinoma (PDAC) Using Multiplex Proteomics Technology
Source: J Proteome Res. 2024 Dec 19;24(1):315–22. doi: 10.1021/acs.jproteome.4c00752 (PMC11705213; doi:10.1021/acs.jproteome.4c00752)
Supplement: Supplementary file 2 — pr4c00752_si_002.zip [file pr4c00752_si_002.zip › Supplementary Table S5_Raw data/Supplementary Table S5_Raw data_Rev1.csv]

Sample	gender	age	diagnosis	ca199_noTRX	ACRP30	CA50	CTSD	DLK1	ECM1	GAL3BP	ICAM1	IL1Ra	LAMC2	LCN2	LRG1	LUM	MMP9	NCAM1	OPG	POSTN	THBS1	THBS2	TIMP1	TTR	ZAG	CA153	CA199	IL6	CEA	CA125	OPN	A0FGR8	A1E959	A1KZ92	A1L4H1	A4D1B5	A6BM72	A6NC86	A6NFN3	A6NI73	A6NM11	A8MVW0	A8MVW5	B1AKI9	B2RUY7	B6SEH8	I3L3R5	NTproBNP	O00161
1	F	78	Stage IB	137.7266386	0.852979018	1.530596032	1.45062017	-0.465746143	0.892298588	0.911918335	2.591526373	-0.545993094	0.569898614	0.127420704	0.102927683	0.806706869	0.302717618	-0.246468878	-1.59548852	0.254432939	0.392462449	1.714647124	1.842372431	-1.646590508	-2.143815953	-0.226854733	1.36595434	0.646537502	0.267640298	1.228293828	1.592549397	-0.0864	0.5744	0.8735	0.6645	0.2569	0.5147	0.0058	1.6682	0.6917	0.8458	-0.6327	0.8155	1.1027	-0.1775	-0.2434	-0.432	0.7204	-1.5103
2	F	69	Stage IB	17.71942639	0.938699747	0.387911667	-1.429274245	0.430483078	0.775274832	0.758148689	-0.0133932	-0.545993094	1.643464763	1.040145099	0.112151425	0.510323282	1.167661009	-0.609053246	1.400024214	0.302259531	0.457342698	0.487942977	-0.606817844	-0.48116038	-0.127629241	-1.337157842	-0.00553416	-1.236440984	0.508909679	-0.479470316	-0.256296155	1.1354	-0.1954	0.1307	0.1878	-0.0592	0.2837	-0.6328	0.4816	0.3931	-0.5501	1.0405	1.2481	0.7238	-0.1841	-0.3242	-0.5027	2.4451	1.2506
3	M	77	Stage IB	32.35592284	0.683121476	0.581110361	0.478970547	0.078196541	0.092526404	-0.244292001	0.024654824	-0.545993094	0.334583345	0.375599995	-1.035586192	1.531422544	0.616894872	-0.577525312	1.058257045	0.933107263	0.793119633	-0.468809902	-0.350410686	0.219987848	-0.925654862	-0.402880454	0.397186119	0.449156716	0.149612188	0.279872683	0.019772842	0.4262	-0.4744	-0.6052	-0.0055	0.8729	-0.2554	-0.4756	-0.0253	-0.164	0.2736	0.6462	-0.016	0.1642	-0.2356	0.0947	-0.4054	1.9423	0.1553
4	F	74	Stage IA	30.91279739	-0.41519679	0.776262862	1.230521703	0.228111282	-0.599645263	-1.569210275	-1.540332377	0.060163839	-0.46642552	0.552038903	1.702191159	-0.29676138	0.385590683	-0.232064434	-0.331552863	2.974810784	2.306553993	-0.701919157	2.087508681	-1.401892976	0.18743882	0.110997213	0.366669978	1.484878674	0.822029554	-0.454343056	1.061459033	1.5527	-0.1648	0.1013	0.0311	0.2826	-0.6101	-1.4502	0.1082	0.548	-1.049	-0.0764	-0.1864	-0.2809	0.3139	-0.4222	0.2925	2.2915	2.4562
5	F	57	Stage IIA	1752.308551	0.94373524	2.258744609	1.45062017	-1.887473815	0.563977295	1.434157823	0.760443028	-0.545993094	0.883256293	0.697831504	1.579425105	0.883191869	1.785105392	-1.696283602	-1.755781766	0.833148203	0.228245121	0.440063431	-0.375044754	-0.166345624	1.243572381	-0.710464031	3.067043532	1.259825491	2.020374012	1.194567605	-0.341329588	-0.1776	-1.4411	-0.758	-0.009	1.8924	0.247	-0.7868	-0.331	-0.1506	0.1261	-0.2235	0.9012	-0.1299	-0.7445	0.932	-0.3956	-0.5603	-0.42
6	M	64	hc	5.614699895	0.360890941	-1.142675554	-0.312934053	-0.078934048	0.392171704	-0.37521881	-0.052189758	-0.545993094	-0.153812254	-0.693334268	-0.563503601	-0.697369988	-1.356222584	0.072153058	0.664326619	-0.094984382	0.231821608	-0.782326406	-0.404887498	1.427986337	1.104517979	-0.865307094	-0.774191223	-1.236440984	-0.15987894	0.063641602	-0.686364857	-1.4184	0.4064	-0.8718	-0.2878	-2.2303	-0.0591	0.0221	-0.4933	-0.132	0.461	-1.1581	0.4842	-0.365	-0.0482	0.1969	-0.004	0.7685	-1.9086
7	M	59	hc	5.506272886	0.939737735	-1.142675554	-0.228590285	-1.887473815	0.450169855	-0.639157389	0.390480786	-0.545993094	0.188759496	-1.578833555	0.21508016	0.958364563	-1.497545847	-0.132686806	-1.809056868	0.00649013	0.520461398	-0.978175296	0.597640462	0.142935419	1.762598149	-0.662842273	-0.787233329	0.711678079	-1.122009288	-0.85400434	0.645058554	-1.1319	-0.283	0.3814	0.7576	-0.874	0.3251	-1.1049	-0.0974	0.6505	-0.7292	0	-0.9147	0.1445	0.0082	-0.1172	-0.3878	-0.6218	-1.2099
8	M	63	hc	9.456874174	0.006742162	0.491579934	-2.151407264	1.565797773	0.01208384	-1.658742253	-0.76869021	2.297781778	-0.001470111	-1.505755826	-1.611490945	-0.089073844	-1.852374386	0.500323995	-0.870146493	3.409730675	-0.410487275	0.633746699	-1.321928914	0.230956068	0.541673133	0.565264103	-0.425499397	1.391445903	0.770553345	-0.48575666	0.209202129	-0.7793	-0.6723	0.4023	-1.3074	-0.5107	-0.286	-0.8097	-0.602	-0.1604	0.3209	0.6335	-0.075	0	0.0104	0.0569	-0.0613	-0.4538	-2.0328
9	F	58	hc	19.52014337	0.30282712	-0.540056072	-0.392922414	-0.407737497	1.46051777	-1.069793301	-0.966064274	1.593382042	-0.442913732	-0.88362809	0.07651962	0.224015506	-0.662034588	0.228660432	-0.820372819	-0.050739952	0.973715012	-1.075429552	-0.128635612	0.602392808	0.517704232	-1.676282657	0.05919782	0.654082019	0.046355064	-1.782496136	0.64801146	-0.5498	-0.3506	0.0512	-1.204	-0.8888	-0.2045	-0.011821	-1.0342	-0.1863	-0.4562	-2.4948	0.3305	-0.0093	0.2106	0.2067	-0.4476	0.7455	-1.368
10	M	61	hc	7.872469323	-0.605608968	-0.64694035	-0.415204687	1.761692107	0.572787683	0.422103865	-0.659101199	-0.545993094	0.183646015	-0.54900064	-1.384707486	0.076781941	-1.763045725	0.3914515	0.068237849	-0.955001937	-0.258683523	-0.89673434	-0.282539416	0.395831754	0.185528397	1.561785814	-0.548141005	-1.236440984	-1.025727769	-0.314164593	0.102195095	-0.9075	1.2151	-0.4851	0.0533	-0.3645	0.5265	0.5638	-0.304	-0.577	0.1284	1.3855	0.3456	0.3822	-0.3226	0.693	0.355	-1.1158	-2.4831
11	M	70	hc	8.621573646	0.949344836	-0.540056072	-0.133769917	-1.887473815	0.174557722	-0.874615143	-0.409134825	-0.545993094	0.662048583	-0.165292816	0.231279888	0.255378465	-0.507793342	-0.260926377	0.536842322	-0.722152586	0.474514746	-0.453996829	0.370279237	-0.33369013	0.544132874	-0.27576643	-0.487348044	0.283363159	-0.587417872	-0.852820965	0.844872734	-0.5737	0.011	0.0694	-0.2717	-0.5293	-0.1424	-0.6838	-0.765	-0.198	-0.6252	0.1802	0.2341	0.0192	-0.2121	-0.003	-0.37	-0.0779	-0.8557
12	M	64	hc	4.744334148	-0.361062434	-0.876012185	-0.708367155	-0.399034628	0.890753793	-1.009389665	-0.145798267	-0.545993094	-1.400003225	-0.285923437	-0.090376074	0.261624206	-0.677514694	0.842855729	0.371659836	0.348757433	0.284698844	-1.20357936	-0.106020433	0.972888648	0.402697849	0.468577837	-0.886845288	-1.236440984	-0.84070222	0.429989448	-0.596861292	-1.2388	0.4655	0.1511	0.2423	3.5294	0.1843	0.6224	-0.3668	0.4548	0.7551	1.4399	0.0557	0.4399	-0.1973	-0.9897	-0.4434	-1.6211	-2.0796
13	M	58	hc	5.78186704	-0.478234097	0.621684542	-0.370843635	-1.537330199	0.147517308	-1.422795909	-0.806616278	2.184376542	0.110165356	-1.48192522	-1.418176107	0.044109257	-1.934346015	-0.0357632	-0.057741855	1.773517212	0.283611686	1.106296869	-0.682916846	0.680091725	-0.232994093	1.414818743	-0.754569042	0.071435592	-0.722688147	0.693071313	-0.967215205	-1.2887	-0.1389	-1.0495	-0.3411	-1.6926	0.0486	0.8295	-0.339	0.0361	1.0833	-0.2748	0.6074	0.7329	-0.3404	1.9052	0.8888	0.7109	-1.7235
14	M	68	hc	10.5093751	0.781727569	-0.64694035	-0.010759236	0.202212674	-0.005661153	-1.497606792	-0.589285244	1.308161072	-0.615800045	-0.299743605	0.047333709	-0.028639966	-0.757912222	1.514525145	-0.241275665	-0.021880326	0.184123012	0.053607531	-0.590770171	-0.175192814	0.985856649	-0.557270717	-0.354921616	0.880444871	-0.030377668	-0.074417268	-0.571674045	-1.0031	-0.5467	-0.2255	-2.0365	-0.9415	-0.3992	-0.2809	0.0056	-0.4231	-0.3442	-0.0116	0.2324	-1.6475	0.5173	2.6533	-0.3585	1.4149	-2.2406
15	M	65	hc	2.156989073	-0.032834152	1.488338951	0.442614832	-0.577534231	-0.616716845	0.721241072	-0.731479772	1.605982296	-2.842894012	-1.013878355	-0.978696319	-0.143501707	-0.693187903	-0.393497551	1.018161706	2.708812611	0.496940488	2.637600195	0.2013001	0.859521191	1.690490736	-1.615660043	-1.414034493	-1.236440984	-1.13061871	0.296396504	0.167888379	-1.0085	-1.4027	0.225	0.154	-0.5147	0.0723	0.4785	-0.1465	-0.2269	0.812	2.7921	0.0024	0.4578	0.0523	0.182	-0.2196	-0.5365	-1.6193
16	M	58	hc	0.0394371	-0.120365404	-1.142675554	-1.140740393	-1.887473815	0.652393546	-1.520796022	-0.589285244	-0.497585072	-1.035965481	-1.013878355	-1.450266559	-0.411689586	-0.892139091	0.940046002	-0.369015814	0.671039334	0.753211631	-0.160486807	-0.465520416	1.194479251	0.139805411	-0.307044087	-4.090492694	-1.236440984	-0.533574893	-0.346466345	0.424100296	-0.4843	-0.1274	-0.3013	-1.3184	-1.1711	-0.0206	0.213916	-0.3742	-0.6119	0.2585	1.5357	0.7516	-0.1193	0.1131	0.4995	-0.019	-2.5446	-0.9653
17	M	67	hc	33.67164929	-0.926899581	0.89394516	-0.422677983	1.030908072	-1.613745256	-0.012682983	-0.966064274	3.360203698	-0.199393353	-0.54900064	0.1501309	0.179726744	-0.34228748	0.929365161	0.708233052	0.314005662	0.363377731	3.009959779	-0.543158642	0.66738688	-0.156107403	1.160274441	0.4238447	0.790067694	-0.512003895	-0.147544697	0.255454436	-0.2629	-1.1793	-0.5602	0.9689	-0.8834	-0.8893	-0.3256	-0.428	-0.1694	0.5679	-1.4955	-0.0455	0.0326	-0.418	0.5668	-0.931	0.0998	-1.9773
18	M	67	hc	3.469190309	-0.980758478	-1.142675554	-1.329220955	-0.710581052	0.357855812	-0.616889115	-0.347501848	-0.545993094	-1.131286725	-1.072145438	-0.505304689	0.492596811	-1.527823281	1.712174552	0.432467409	-0.109996293	-0.444480047	-0.529573914	-1.321928914	-1.047512523	-0.533003463	0.21899959	-1.096205927	0.030680717	0.722705206	-0.926540759	-0.719001307	-1.2157	-1.1733	-0.1786	-0.3864	-0.0145	-0.1038	0.2922	-0.2368	-0.3606	-0.0405	-0.6417	0.083	-0.5758	-0.1029	1.3475	0.2215	2.1099	-2.8021
19	F	58	hc	10.304689	-0.88968258	0.007725594	-0.901177288	-0.99755447	-0.763793901	0.473627408	-0.317392947	0.037120868	-0.412126907	-1.013878355	-0.87677183	-0.015322672	-0.535308004	-0.887786233	0.556430834	-0.461030049	-1.252942237	-0.957395682	-0.151430421	0.697295399	-0.689686587	0.132929093	-0.36807643	-1.236440984	-0.851128676	-0.44206461	0.252453721	-1.1213	0.2638	-0.4269	-0.0714	2.7713	0.0288	-0.3667	-0.261	0.0595	-0.5498	3.1954	-0.1204	0.3611	0.0015	-0.6578	-0.1778	0.2241	-0.7399
20	F	44	hc	5.769105385	-1.421353356	-0.995920112	-1.171150976	0.237526492	-0.800443129	-1.088743825	-0.76869021	-0.545993094	-0.323383516	-0.152288002	-0.678890181	-1.657603998	-0.107259008	-0.5462486	-0.317709399	-0.021880326	-0.375957542	-0.247784542	-0.564221865	0.518908846	0.377565779	-0.771762036	-0.756046884	0.019347816	-1.119336051	0.240686812	-0.503618102	-0.9244	0.4023	-1.5045	-0.3087	-0.6303	-0.4341	1.0828	-0.5523	-0.513	-0.1116	0.0676	0.1872	-0.7923	0.4351	-1.034	-0.407	-1.7705	-2.7023
21	F	61	hc	19.71203666	0.102299921	-0.47737316	-1.171150976	0.929248728	0.424146645	0.323133944	0.30518772	-0.545993094	0.083025283	-0.726733537	0.834619327	-0.048692114	-0.428689782	-1.866971652	0.453258312	-0.050739952	-0.094544889	-0.333677467	-0.924126259	1.054553563	0.830422451	-0.673505033	0.065740566	0.552936034	-0.662755336	-0.598253372	0.283823495	-1.0281	0.3448	-0.3576	-0.254	-0.9144	0.2677	-0.2116	-0.434	-0.1591	-0.4759	-0.3184	-0.0557	0.3868	0.6517	0.9639	0.0513	-1.1183	-2.4109
22	F	44	hc	5.618317204	-1.191702633	-0.540056072	-1.090891009	-1.887473815	0.892298588	-0.419255564	-0.966064274	-0.438802888	-1.385361107	-1.529846881	-1.117865295	-1.349520232	-0.780249747	-2.000042247	-1.841821973	-0.679231854	-0.661155355	-0.755041003	-0.606817844	0.486468868	-3.642228962	-0.165283228	-0.77376047	0.893158647	-1.508081279	0.239276902	-2.813832167	-2.189	0.5764	0.2831	0.1442	-0.2058	-0.0861	0.7146	-1.0985	-0.4229	-0.2589	5.3028	-0.0889	-0.1988	-0.5887	-0.1577	-0.2312	-2.8668	-2.2205
23	M	55	hc	2.276187263	0.289859579	-1.142675554	-0.873961885	0.780572817	-1.408320111	-1.234681912	-0.229729859	-0.545993094	0.54996731	-0.628016612	-0.956007812	0.510323282	-0.587371872	-0.577525312	-0.771981928	0.348757433	0.501420897	-0.537345922	-0.27775234	-0.159466906	-0.006779194	0.072661094	-1.378059676	-1.236440984	-0.629489171	0.14041123	0.920307218	-0.32	-0.6447	-0.0665	-0.3081	-1.1281	0.3598	-0.0867	-0.6299	-0.2468	0.1386	1.3491	-0.2886	-0.0909	-0.6011	0.2827	-0.6218	0.287	0.653
24	F	51	hc	14.47478742	-0.859526243	-1.142675554	-1.4066796	-0.132792797	-1.323106576	0.768184394	-0.92497748	-0.545993094	-1.024465003	0.385781582	-0.353280505	-1.070134022	0.418570337	-0.348807808	-0.901993085	-0.980172589	0.31710705	-1.031423199	-1.59614326	0.278145792	-1.053076848	-0.070428749	-0.14080517	0.532985963	-1.529326883	-0.445106731	0.322855363	-0.128	0.3694	-0.4683	-0.5542	0.8981	-0.0815	0.2749	-1.6511	-0.1306	0.1324	0.4363	0.285	-0.66	0.0418	0.6838	-0.8225	-1.4425	-0.7258
25	M	55	hc	7.610202203	-0.288733124	-0.823370274	-0.291570649	0.307989789	-1.139778721	-1.3157964	-0.806616278	-0.545993094	-0.957253543	-1.300023336	-0.356805527	-0.268494271	-0.826152666	0.2668313	0.093828488	0.075381205	1.429783055	-1.469071779	0.11918144	0.740487315	0.733757487	-1.067735342	-0.570801988	0.781733524	-0.612544314	0.124759199	0.150687567	0.1373	0.2629	0.4083	-0.0642	0.3022	0.2338	0.4773	-0.3442	0.2399	0.5558	-2.1358	-0.5728	0.061	0.1533	0.6038	-0.8981	-0.1103	0.099
26	F	58	hc	8.092194811	0.13270652	-0.540056072	-0.415204687	0.874917033	-0.593981009	0.352765749	-0.641414132	-0.545993094	-0.724339263	-0.644165472	0.054291038	-0.136661133	-1.008201797	0.354479108	0.008293523	-0.00763499	0.704011462	-0.601019708	-0.835634622	0.647660517	0.161383308	-1.720651862	-0.529729584	-1.236440984	-0.802101218	-0.253966423	0.683442169	-0.6448	-0.1713	0.0122	0.4745	-0.8851	0.0713	0.1348	-0.1842	-0.6285	0.3992	4.3247	-0.4806	-0.2811	-0.172	0.3532	0.0039	-2.4733	-0.9742
27	F	51	hc	2.797082724	0.130761791	0.592960642	-1.630364973	0.769861573	-0.593981009	-0.276244602	-0.713134572	3.104647597	0.120885438	-0.901770659	-0.140940875	-0.720737439	0.365379212	-0.70518556	2.984468091	2.452191535	0.883367331	1.039910284	-0.617566363	0.364130722	0.153304411	-0.773927835	-1.24023246	1.882593639	-0.881042421	0.292155489	0.210670706	-0.2993	0.8408	0.4263	0.3579	0.2011	-0.1205	0.3661	-0.4287	-0.5539	0.0022	-0.4298	0.1633	-0.1613	0.0437	-0.9433	-0.071	-1.5534	-0.1668
28	F	55	hc	17.8444627	0.930670158	-0.686811514	-1.618061591	0.21998742	-0.197753953	-0.451158374	-0.24407243	1.783996327	0.433179126	-0.920063789	-0.666165965	0.586319885	-0.84380803	0.098674825	-0.245680118	-0.318491475	0.233607402	-0.947113111	-1.398648829	0.55764853	-0.120231386	1.090396377	-0.000831236	-1.236440984	-0.546300856	-0.875950121	0.354502141	-0.8103	0.13	0.333	-0.767	-0.0172	1.5029	0.025	-1.0401	-0.1987	-0.78	0.0847	0.5031	-0.2041	0.5445	-0.5894	-0.1829	-0.4826	-2.0288
29	F	57	hc	12.72811089	0.731485366	-1.065212856	-0.514207254	-0.035393895	-1.814575343	-0.997555783	-1.008025319	-0.545993094	-0.042590631	-0.760646661	-0.835595878	-0.289677487	-0.480868326	1.316097004	0.470883691	-0.811443987	1.084153008	-0.453996829	-1.109741672	0.680441351	-0.385815904	0.019336812	-0.226812302	0.695097977	-0.410794354	-0.262196301	0.315193487	0.3391	0.2179	-0.4991	0.1894	1.0798	-0.3378	0.7002	-0.0537	-0.7291	0.1173	-1.8772	0.3177	0.0217	0.5892	0.2297	-0.5241	-0.355	-0.3065
30	F	52	hc	6.05395055	0.364900226	-1.142675554	-2.756802491	-0.048638875	-1.05983477	-0.824059535	-1.050898633	-0.545993094	0.277942468	-1.344110998	-0.368592752	-0.055396609	-1.590659008	-0.70518556	-0.097788678	1.301750008	0.327342626	-0.439328985	-1.180925401	0.440716033	-0.222465638	0.088332545	-0.723813759	0.466043543	-1.078290216	0.056339787	0.019007302	-1.3205	0.1576	0.7758	-1.1684	-1.3508	0.0575	0.791	-1.328	-0.3976	0.1336	1.8639	-0.4992	-0.1139	0.1728	0.003	0.1196	-0.4626	-2.1951
31	M	56	hc	5.818285909	-0.362048792	-0.729256743	-0.569244643	-0.691507973	0.53735485	-1.528239491	-0.986933196	1.625463398	-0.419764608	-0.152288002	-0.683594934	0.211407191	-0.8378953	0.379166024	0.687708985	1.474207082	0.05826585	-0.375047149	-0.806733559	0.635620287	0.488263955	-1.981481316	-0.750369486	1.33954432	-0.3231488	-0.575644604	-0.31615489	-0.5437	0.0281	-0.2932	-0.541	0.0584	0.139	0.6242	-0.1198	-0.4996	-0.5193	-2.0185	-0.4272	-0.45	-0.1481	0.2029	-0.5119	-1.7237	-0.7898
32	M	54	hc	12.86748165	-1.710280936	-0.210709792	0.252153435	-0.09434585	-0.999036411	-1.667953308	-2.043900248	-0.545993094	-0.179688845	-1.389098469	-1.27751447	-1.269125561	-0.96831106	-0.378544364	-0.16384247	-1.444877264	0.768944574	-1.278400357	-0.705035271	0.6327451	-0.270262823	0.253717403	-0.219528636	-1.236440984	0.093177065	0.23078348	-1.181930214	-0.3158	-0.288	0.2414	-0.0228	-0.7932	0.3827	0.5303	-0.5525	-0.3913	-0.3756	3.0276	-0.0939	-0.4635	-0.0283	-0.8125	0.2083	-2.3547	-1.3611
33	M	54	hc	25.53188539	-0.252965723	-0.021509121	-0.094244086	-0.306901546	-0.593981009	-0.470234968	-0.347501848	2.199414838	-0.267008621	-0.398989738	-0.560304462	0.649610878	0.006182143	-0.515219137	0.465028358	0.563643991	0.796134566	-0.782326406	-0.660967589	0.542201422	0.633470256	0.757630243	0.238763386	-0.349073611	-0.061949526	0.296399403	-0.746823901	0.0695	0.0203	-0.0514	-0.1643	-0.6185	-0.1881	-0.9069	0.0055	0.035	-0.7401	0.2516	0.0053	-0.4789	-0.2488	-0.3276	-0.6123	-0.1264	-0.421
34	F	51	hc	4.078923763	0.534124287	-0.251827729	-0.61743779	-1.063972109	-0.730672638	-0.203409762	-0.731479772	-0.545993094	-0.678157	-0.628016612	-1.08509416	0.102745789	-0.910753546	-0.956350538	-0.308541167	-0.76620294	0.78830846	-0.124578487	0.106658432	-0.681295513	-0.537530406	-0.039815078	-0.98791598	-1.236440984	-1.287612612	-1.325400018	-0.812507807	-0.1601	1.7246	0.2504	-0.7847	-0.1993	-0.1226	0.8704	-0.506	-0.0279	0.626	4.6492	-0.0461	-0.3431	-0.3521	-0.0026	0.5776	0.7439	-0.7425
35	F	61	hc	14.51734448	-0.054757988	-0.573790276	-2.756802491	-0.778144572	-0.83764767	-0.659120794	-0.488987626	0.90380015	-0.206019435	-1.554204141	-1.003901367	0.06374209	-0.535308004	-0.260926377	-0.155447466	-1.16783641	0.747557835	-0.340493462	-0.445166775	-0.29844206	-1.196576429	-1.382789689	-0.13884167	-1.236440984	0.002529661	-2.690315513	-0.854345452	-1.0082	0.6448	0.5827	-0.4904	-1.3032	0.1846	-0.0186	-0.9415	-0.1401	0.8258	-0.9905	-0.2381	-0.1983	2.921	0.5397	-0.0901	0.3574	-1.4647
36	M	64	hc	7.00933161	0.297564602	-0.067952373	-0.716805591	0.143097606	-1.039400926	-1.269247217	-0.393545062	-0.545993094	-0.781701854	-0.48776588	-1.074795123	-0.589940065	-0.370433197	0.045450869	-0.421879348	-1.86075607	0.601982499	-0.755041003	-0.761088837	0.835516219	-0.097706175	-1.423585936	-0.62581069	0.484275729	-0.281316949	-2.703165118	0.048242631	-0.5354	-0.2657	0.3297	-0.3525	-0.2123	-0.0275	-0.1853	-0.5696	-0.539	0.113	-0.5253	-0.1737	-0.481	-0.0466	-1.1532	-0.6254	0.0621	-1.2512
37	F	58	hc	6.904798731	-0.480000694	0.346534956	-0.483310866	1.523894633	0.840800075	0.937014937	-0.317392947	-0.545993094	-0.935502364	-0.244975332	-0.86659347	-0.18477096	-0.437237112	-0.870830671	0.171892713	-0.388243936	0.01466941	-0.313413842	-0.666439186	-0.431841246	-1.121623313	-1.204717608	-0.635860186	0.597302142	-1.508127451	0.262759903	-0.497009	-0.1103	0.7097	-0.0964	0.1794	-1.6732	0.1999	0.1122	-0.0399	-0.3413	-0.1665	1.5054	-0.3451	0.0755	0.3421	0.3347	-0.1962	-2.5504	-0.5723
38	M	66	hc	7.099435917	-0.456834052	-0.172011996	0.560071971	0.808719227	0.3074261	-0.279368058	-0.201353905	-0.545993094	3.626517028	-1.111863802	-1.012361614	-0.303856744	-0.961784018	0.698079925	-0.101844465	1.080095507	0.801928046	0.174571011	-0.506665944	0.313370713	-0.715111052	-0.20764439	-0.617267863	0.473197519	-0.794247689	-1.319973932	-0.060545923	0.7549	0.7907	0.4867	-0.0185	-2.144	0.0951	0.429	-0.04	-0.2198	0.4989	1.18	-0.0814	0.6207	0.2718	1.4953	-0.1054	-1.009	-0.4187
39	M	63	hc	4.814741399	1.35550725	-1.142675554	-0.708367155	0.417679506	-2.229000103	0.121138265	-0.92497748	-0.545993094	-0.166694781	-0.355907397	-1.410900401	-0.720737439	-0.012027635	2.190042697	-0.645447372	-0.036247941	0.913493861	-1.17944806	-0.639184932	0.508273747	-0.029630958	-0.592993982	-0.876992739	-1.236440984	-1.197107963	0.018343974	1.142462219	0.6313	-0.9464	0.4902	0.1458	-0.8128	-0.4907	-1.0391	-0.9317	-0.2819	-0.0761	1.5065	-0.3568	0.4594	-0.0448	-0.2306	-0.1278	0.9177	0.3065
40	M	58	hc	3.858097634	-0.914860731	-0.036628701	1.021535425	0.477142613	1.256204317	0.519062846	-0.273074346	-0.545993094	0.698834863	-1.131994623	-0.665498115	0.661020745	-0.489779375	2.143220591	0.731037218	-0.442534647	0.641141325	-0.633902529	0.164637199	0.768956143	-0.982095767	-0.500456377	-1.025141798	-1.236440984	-0.226128472	-0.411598117	-0.052031142	0.0272	0.2183	0.5024	0.4443	-0.6268	-0.0081	-1.2206	-0.3118	-0.204	0.8773	-1.9553	-0.3792	0.2509	0.1684	0.2232	-0.0322	-0.328	0.9358
41	F	45	hc	9.805252591	-0.004316878	-0.729256743	-1.160971553	-1.056821651	-1.240751356	-0.172751627	-2.312365794	0.527660737	-1.035965481	-1.072145438	-1.493099032	-1.896105685	-0.168066972	-0.232064434	-0.496653061	-0.021880326	0.395408905	-0.521842072	-1.103357128	0.283286829	-1.247110293	0.284971294	-0.401303952	-1.236440984	-0.275627198	-0.346466345	-0.170348017	-0.067	-0.6015	0.4594	-0.8972	-0.7379	-0.1814	-0.3448	-0.6513	-0.4419	0.045	-0.8593	-0.2045	-1.1747	-0.2179	-0.2991	0.2292	-1.6019	0.2512
42	M	40	hc	2.465921809	-0.204470232	-0.573790276	-0.514207254	0.269307753	0.120175796	-1.847759324	-0.787562074	1.063317909	0.238958326	-1.628933657	-0.742843097	-0.129831223	-0.923318177	0.864662488	0.315056876	-0.036247941	0.796636604	-0.340493462	-0.429995719	0.733070248	0.377565779	-0.277938961	-1.324511334	0.880506188	-0.543776261	-1.689990851	0.411266295	1.1881	-0.072	-0.0115	-0.6709	-0.0904	-0.2336	-0.665	-0.1159	-0.5444	-0.1804	0.4028	-0.0641	-0.8739	0.3845	0.8923	0.1024	-0.8675	1.1341
43	M	57	hc	1.755458631	0.851415042	-0.823370274	-0.437694239	0.415338211	-0.625297353	-0.287201239	-0.505353652	3.360203698	-1.571265058	-0.920063789	-0.902406251	-3.522027158	-1.1212175	1.237786045	0.027248662	0.867135499	0.339357766	-0.72824432	-1.103357128	0.650431362	-0.813036632	-0.235998189	-1.551800145	-1.236440984	-0.954722681	-0.675259523	0.05002742	-1.0169	-1.1122	-0.2729	-0.0814	-1.1225	0.0939	0.160227	-0.2765	0.366	0.7902	-2.1129	0.6221	-0.2179	-0.032	0.8949	0.2358	-2.6721	-1.6686
44	M	63	hc	53.06397689	-0.413498867	0.675622361	-0.437694239	0.708408789	-1.3808846	1.554284883	-0.105135079	2.36156361	-1.300387182	-1.654417288	-1.401836362	1.037500729	-1.042439683	0.005053875	1.22333505	0.988773761	0.430828028	0.756783788	-0.28733449	0.749682542	0.542376061	-0.790889733	0.728052182	0.833690571	-0.396020465	0.251367636	-0.969767086	-0.3926	0.0581	0.9602	1.4767	6.1548	-0.1321	0.8693	-0.8411	0.0061	0.4692	1.1742	0.5041	1.0696	0.6044	-0.0839	0.3349	-0.877	-0.7669
45	M	49	hc	7.067304672	0.79684356	-1.142675554	-0.69995807	-1.748099619	0.809054931	-1.958705311	-2.312365794	-0.545993094	-2.123148285	-0.660433514	-1.849695287	-1.805139373	-0.068296113	-0.737760076	-1.663809436	-0.406145891	0.482782675	-1.885020007	-0.340615962	1.150288624	0.1289753	0.245250446	-0.620301738	-0.022022691	-0.392841341	0.769935241	0.338012078	-0.5929	-0.4228	0.084	-0.6891	-1.1584	0.0065	-1.0019	-0.4704	-0.3325	0.448	-0.3273	-0.5153	-1.0789	-0.0184	0.2299	-0.1992	-1.8474	-0.0644
46	M	69	hc	5.961498	0.815344006	-1.142675554	-0.882999688	-0.804397876	0.149607945	-1.187587674	-0.641414132	-0.545993094	-0.861763774	-1.786451337	-0.873859365	-0.945062162	-1.80055456	-0.118693185	-1.766307236	-0.76620294	-0.03870554	-1.291242566	-0.841449926	0.030236249	-1.468976487	-0.411612948	-0.734106398	-1.236440984	-0.600877356	-0.9127037	-0.699782759	-0.8605	0.2371	-0.1564	-0.843	-0.137	-0.1127	-2.6404	-0.3438	-0.1236	-0.2447	0.9181	-0.3849	-0.9387	-0.3289	1.3181	-1.5312	0.4739	-1.3819
47	M	58	hc	4.301653922	-2.334425559	1.895000962	-0.004455166	2.333153366	-0.557478467	-0.230557921	-0.287736828	3.245400149	1.313403297	-1.152310985	-0.211889346	-0.389909657	-1.021785202	0.190114722	4.64606055	3.227021883	0.117082028	2.790088847	-1.419933362	1.024318485	0.10138906	-1.135666692	-0.95235722	0.468390177	-1.025511636	0.319852608	-0.249838805	-0.2353	-0.2628	0.429	-0.157	-0.6942	0.1481	-0.7012	-0.0325	-0.4269	0.3078	-0.5755	-0.2658	-0.3392	-0.2346	-0.0747	-0.3079	-1.9593	-1.4844
48	F	62	hc	11.00298927	1.098126764	-0.774631477	-0.120522709	-0.420900107	-1.087347133	-0.126795907	-0.884729252	-0.545993094	0.680554429	-1.654417288	-0.322943096	0.280308186	-1.035517062	-0.260926377	-0.041977403	0.102162846	0.556923858	-0.947113111	-1.128980972	0.036171786	-0.551140195	3.013661189	-0.324223271	-1.236440984	-0.34089465	-0.60417617	0.208560765	0.5823	-0.3478	0.2396	-0.4936	-0.4415	0.3879	0.1241	-0.5263	-0.2839	-0.3222	-0.1231	0.3006	-0.1423	0.3253	-0.2778	-0.1553	-0.493	-0.3235
49	F	58	hc	7.49937565	1.79263344	-1.142675554	-0.207956224	-0.388235944	-1.21876208	-1.878745184	-0.472756302	-0.545993094	-0.841344342	-1.628933657	-0.118455761	0.06374209	-1.049400658	-0.853948036	-0.01472831	-0.596557429	1.032434365	-1.20357936	-0.564221865	0.640681412	0.344928341	-0.027348426	-0.580613559	-1.236440984	-0.531608834	-0.550127162	-1.456346907	0.5233	-0.222	0.5875	-0.5728	-0.919	-0.6877	0.2576	-0.4262	0.2407	0.0451	-2.3834	-0.2954	-0.0953	0.0489	-0.0685	-0.0888	0.9792	-0.3563
50	F	47	hc	9.571888221	1.098126764	0.320398823	-0.882999688	0.645931475	-0.648326386	-0.37962801	-0.90475069	1.523651516	-0.072667893	-0.847784868	-0.911257958	-0.507340784	-0.698456056	-0.334023585	0.979305968	0.229997223	0.65096	1.129492808	-0.617566363	0.511171836	0.147138751	-0.103084414	-0.417414307	0.551039911	-0.941718012	0.256939085	-1.600462617	0.616	0.1436	-0.046	-0.6428	-0.793	-0.0115	-0.1767	-1.2605	-0.3945	0.1526	0.149	0.5149	-0.038	-0.0001	-2.6402	-0.1182	-0.8993	-0.1482
51	F	46	hc	1.886236487	1.90239826	-1.142675554	-0.214814695	-0.270985366	-0.380092959	-0.404639452	-0.864909037	-0.545993094	0.104776463	-1.48192522	-0.630362776	-0.928652455	-1.158726336	-0.203413163	0.308652604	0.798456457	0.4972655	-0.241377217	-0.870704526	1.548706548	0.410679872	-1.223111229	-1.503743143	-1.236440984	0.066761673	-0.838962907	0.59994659	-0.0272	-0.1507	1.1459	-0.2698	-0.2129	0.0573	0.6409	-0.7301	-0.4137	0.3123	-0.4027	-0.9368	0.1829	3.5111	-1.5181	-0.2525	-1.7101	0.1998
52	F	52	hc	2.443515456	1.060290115	-1.142675554	-1.071235539	0.12716841	0.271896421	-1.284935055	-0.76869021	-0.545993094	0.402504669	-1.554204141	-0.819177022	0.160607936	-1.174049119	0.018565787	0.286050396	0.512452942	0.409735161	0.295440473	-0.812490534	0.018959659	-0.424894383	-1.74655873	-1.330616278	-1.236440984	0.279545034	-0.418018152	0.350104811	-0.7837	0.2258	-0.2078	-0.2875	1.0892	-0.0654	0.136949	-0.3597	-0.7185	0.3725	-1.6665	0.0872	0.3126	0.1154	-1.0632	-0.6905	-0.6733	-1.0018
53	M	59	hc	8.805823224	-1.771470557	-0.448138446	-0.400327043	1.094818461	-0.563059044	-0.284063747	-0.606508889	0.403560267	-0.359724398	-0.957111881	-0.693031917	0.384704958	-1.645534658	1.034887823	-0.258960691	-0.834531481	0.271977595	-0.693246042	-0.574811735	0.859139673	-0.211124083	1.999329652	-0.473205439	-0.349073611	0.386880321	0.296399403	0.553344303	-0.1643	-0.723	0.0976	0.4224	-1.3992	-0.0241	0.6219	-0.0902	0.2046	-0.6164	2.4955	0.5494	0.2858	0.2931	-3.9961	0.4858	-1.943	-1.5399
54	F	47	hc	3.837282124	-0.095592514	-0.609348816	-0.363528624	-0.082343409	-0.766827196	-1.074717115	-1.050898633	-0.14459849	-0.330581635	-1.152310985	0.131936533	-1.2779858	-0.572957343	-0.770607185	-0.86384645	-0.140430165	0.723678154	-1.330444149	-0.429995719	-0.977281559	-0.88909502	-1.834638539	-1.028760038	0.3454964	-1.181092152	-0.238765105	0.00601614	0.3223	-1.1297	0.3965	-0.5263	1.1475	0.1091	-0.1283	-0.8215	-0.4142	0.5287	-0.8928	-0.7376	0.825	0.9009	-0.0036	0.9231	-0.4126	0.0223
55	M	61	hc	13.9581787	-0.580228906	1.547317427	-0.811625959	0.987532665	-0.61101312	-0.312506292	-0.555282768	2.158539833	0.268290955	-0.17837481	-0.373323734	-0.109405141	-1.049400658	0.78780284	0.266440882	1.788135792	0.544591297	2.076933425	-0.69395475	0.822847903	0.372082593	-0.916541943	-0.165111904	0.581500815	1.177605753	-0.618891532	0.014313581	-0.1045	-0.9361	0.1736	0.2967	-0.4518	-0.1874	-0.2038	-0.0245	-0.0953	0.1223	3.1004	-0.1861	0.2736	0.1136	0.2851	-0.9422	-1.0467	-1.5215
56	F	71	ipmn	9.286957003	0.826821139	-0.729256743	-0.334487921	0.869940859	0.315252251	1.082131058	-0.118596529	-0.545993094	-1.1436391	0.355094641	-0.6343149	0.360363858	0.532588991	0.929365161	-0.617927683	-0.658177277	-0.939222382	-1.412070289	-0.749790195	0.702800046	-0.483969554	-0.470426156	-0.437625746	0.596915842	0.035893715	-0.321153724	-1.002064644	-0.9115	0.2612	0.5893	-0.0327	0.7627	-0.0651	0.3508	-0.5511	0.0155	-0.1317	2.0552	0.3475	-0.4137	0.1634	0.4849	-0.6841	-0.1083	-1.6427
57	M	79	ipmn	5.613743063	-0.204171617	-1.142675554	-0.087718821	0.167344251	0.998088298	-1.04861583	-0.0133932	-0.545993094	-0.054549301	-1.389098469	-0.365640569	0.242860209	-0.549294634	0.831906749	-0.272343292	-1.478692895	-1.213744996	-0.382054694	-0.633765003	0.860974099	-0.098931754	0.996454277	-0.77430521	-1.236440984	0.537368659	-0.234160247	0.471128609	-0.5919	-0.7244	0.7129	0.246	-1.5506	0.3484	0.3576	-0.2006	-0.2555	-0.3158	2.0988	-0.4269	0.585	-0.147	-0.0849	0.1815	-0.4261	1.5923
58	F	55	ipmn	39.13638819	1.662910946	1.441565256	0.555082063	1.261871882	0.279836453	1.312908473	0.15820148	-0.545993094	0.553974803	0.955501522	0.34746811	-0.102617554	-0.981467753	-0.008504711	-0.501753973	-0.050739952	-2.342739384	-0.988674343	1.139034347	0.410189497	1.207654605	1.119937574	0.524432863	-1.236440984	0.38892085	-1.383214026	2.068609801	0.8536	0.8253	0.4994	-0.8896	-0.4032	-0.1558	-1.376	2.3171	0.1854	1.3191	0.2684	0.8331	0.6633	1.5283	-0.3555	1.9828	4.7538	1.235
59	F	59	cp	83.66300811	1.011089159	0.160175208	0.411011644	-0.263134712	-2.341655306	-0.807057866	-0.317392947	1.181940924	-0.17317775	-0.533531737	-0.306763444	0.00457768	-0.780249747	0.488375107	-0.065677906	0.850228115	-0.671286734	0.44411244	-1.161335896	0.172762534	0.232655645	0.830463524	1.032565011	-1.236440984	0.569551044	-1.270660564	-0.220082615	-0.8236	0.4819	0.2029	0.1405	3.9076	0.0541	0.1778	-0.136	0.0623	-0.0037	-2.4225	0.6378	0.2094	0.0999	-1.1773	0.4211	0.0174	0.093
60	M	61	cp	10.33824203	-1.30718148	0.643793273	-0.984711453	-0.082343409	0.630156622	-0.488347337	-0.538498882	-0.545993094	0.973674801	0.355094641	-0.865868076	0.317438803	0.256670804	0.864662488	-0.01472831	-0.811443987	-1.400179814	-0.396169026	-0.370100995	0.364087008	-0.050181795	-1.386873826	-0.365902227	-1.236440984	-0.727109791	-0.09865728	-0.883294039	-0.8853	-1.142	0.6915	-0.7772	-1.2184	-0.3602	-0.8861	0.3241	-0.2414	0.1345	-0.462	-0.2118	0.142	-0.619	-0.2629	0.0201	-2.6792	-1.4977
61	M	85	cp	60.95424263	-1.467929739	-0.036628701	1.45062017	1.174395919	0.508635777	0.948398051	0.820078947	-0.154444708	0.985729526	0.127420704	1.005758869	0.47479833	-1.286883464	0.652437473	1.379327415	-0.616846366	-4.333539375	1.684951066	0.597640462	-2.721339261	-0.242703328	2.07816449	0.820767466	-1.236440984	0.262623131	-0.330612271	1.736148817	-0.292	-0.337	-0.2014	0.0647	-0.2999	0.0295	-0.4215	1.0879	0.6721	1.3656	-0.941	-0.3209	0.6469	0.4138	0.0365	0.6581	2.1886	-0.1861
62	F	76	ipmn	12.27826695	0.888543275	-0.318767438	0.589797052	0.39883208	-0.689154332	0.070284928	-0.24407243	-0.545993094	-0.851519331	1.11437129	0.50617505	0.192426425	1.173624251	0.640943449	-0.254522573	0.314005662	0.100673135	-0.800797111	-0.220921743	-0.31757231	-0.028827061	0.46011565	-0.25087793	-1.236440984	-0.553707824	0.060366815	1.243000544	-0.5593	-0.9758	0.4281	0.3272	0.0085	-0.1785	-0.3109	-0.3875	0.2209	-0.5527	-1.348	-0.3883	-0.0846	0.2997	-1.0751	0.7819	3.0364	-0.2352
63	M	76	ipmn	4.857170953	1.744801622	-1.142675554	-0.847049442	0.977612337	-1.492515311	0.127340419	0.635472145	-0.545993094	-0.06056456	0.817940334	0.159652323	0.740068525	-0.672333438	1.117309888	-0.662170317	0.27851705	-0.775968986	-0.746055341	-0.470631462	0.098461775	1.757846418	5.284677549	-0.871124631	1.45187499	0.609323027	0.823849061	-1.529601673	-0.1648	1.3802	2.3302	0.7376	-0.4767	-0.076	0.1112	1.8274	-0.7745	0.0219	-1.2346	-0.3563	0.6459	0.9056	-0.0815	1.8362	2.6026	-1.0446
64	F	66	ipmn	3.415119969	0.86015408	-0.9332372	-0.69995807	0.90033323	-0.119570851	-0.118698377	-0.884729252	-0.545993094	-2.842894012	-0.975872076	-0.740087055	0.700722903	-1.042439683	-0.688999118	-0.820372819	-0.76620294	-0.824156426	-0.491308193	-0.806733559	0.586870493	-0.452775175	-1.727872569	-1.106712155	0.692704441	-1.86879455	-0.562536029	0.077150393	-0.4414	0.0821	-0.0071	-0.3245	-0.9381	0.0132	-0.4085	-0.1846	-0.8787	0.3246	-0.5715	-0.5478	0.4297	0.4696	0.0933	0.3365	1.3111	-0.0918
65	F	56	ipmn	27.75336623	1.823559201	-0.609348816	-0.725273584	-0.092624533	-0.891338165	-0.198925838	-0.713134572	-0.545993094	-0.206019435	-0.050922575	-0.561583611	-0.589940065	0.018177009	0.317155151	0.119048619	-0.517775037	-0.652362477	-0.650618995	-0.612187072	0.772017329	-0.402896033	-0.956092978	0.29456241	0.475840373	-0.161941712	-0.294354917	-0.351840836	-0.93	-0.6218	0.4241	0.0942	-0.4417	-0.1461	0.3218	-0.8416	-0.1041	0.82	-1.4806	0.0104	-0.0127	0.2074	-0.3179	0.2916	-0.6489	0.0699
66	M	55	ipmn	0.526615573	-1.030996174	-1.142675554	-2.756802491	-1.677844276	0.075355336	-1.53037204	-0.731479772	-0.545993094	-1.300387182	0.8592982	-0.806404592	-0.712934433	0.635291287	0.125018592	-0.48143934	-1.316058577	-2.80099911	-1.469071779	-1.328819317	-0.095913019	-1.156053119	-1.713365428	-2.357069202	-1.236440984	-0.881652097	-0.890086006	0.270366399	-0.7823	-0.2643	-0.7489	-0.6629	-2.2755	0.1564	-0.5253	-0.6038	-0.9746	-0.1199	1.04	-0.0761	-1.3792	-0.0015	0.0913	-0.9898	-0.3577	-1.5073
67	F	61	cp	20.60831677	-0.060763773	0.967681656	0.076036067	0.509179344	-0.138296987	1.810287596	0.926262902	-0.545993094	0.783608743	1.157736156	-0.694383061	2.424205748	1.215743927	0.005053875	-1.864012847	1.683018586	-0.018973703	0.995822876	-0.316274413	0.273153159	-0.725039505	-0.708862506	0.09547983	-1.236440984	0.273128246	0.105463346	1.157814083	0.5002	1.1162	3.8137	0.6033	-0.9954	0.2958	0.9649	0.832	0.0485	0.4136	1.7526	1.177	1.1068	0.5069	0.7007	-0.7012	0.4549	0.1777
68	F	76	cp	80.8052552	1.00440613	0.088357805	0.941987851	-1.35557334	-1.648268886	-0.259164792	0.743067631	-0.545993094	0.406925306	-0.975872076	-0.648198285	-0.986357347	-1.295344457	-1.079297709	-1.624441431	-1.86075607	-0.452173546	-1.086636407	0.098279298	-1.625145209	-1.30096009	1.16032789	1.009320226	-1.236440984	-0.081372373	0.745649414	1.123872878	1.3912	-1.4841	-1.0419	-0.39	0.4072	0.3034	0.1233	0.1472	-0.298	0.4082	-2.0607	0.1019	0.0803	0.403	0.1372	0.8991	0.4448	4.3548
69	F	64	ipmn	1.891839282	-0.064871324	-1.142675554	-1.264747548	-0.063699737	0.209474827	-1.576863552	-0.845286042	-0.000911373	-0.506449361	-1.03313009	0.317381107	-0.651005676	-1.237280206	-1.008571352	-0.679055361	-0.76620294	-0.317230258	-0.016241441	-0.325986271	0.385888192	0.278145101	0.050501436	-1.501759454	-1.236440984	-1.561274874	-1.20978218	-0.718127007	-1.8832	0.2036	0.6426	-0.2668	-1.8273	0.1455	1.4452	-0.3804	-0.4061	-0.296	-0.3757	0.2553	-0.0908	0.1292	0.5546	0.8464	-3.4236	-1.2332
70	M	78	cp	15.19807093	0.30019798	-0.448138446	0.473810226	-0.002850276	0.427881175	-0.370271738	-1.072689957	-0.545993094	0.529767744	-0.258540357	0.245996944	0.931664988	0.067915041	-0.499795909	-1.329700973	-0.219027554	0.035354865	-0.267172824	0.030350651	-0.211337322	0.514875466	-0.180749233	-0.108193393	0.821377645	0.054323704	1.887810097	1.429054478	-0.4613	-0.7608	0.275	0.1217	5.9224	-0.0763	-0.8696	0.002	-0.4016	-0.7345	0.8767	0.6459	0.3042	0.0989	0.8763	-1.126	1.7087	-0.65
71	M	66	ipmn	31.55431921	-0.098108928	0.739716083	-0.305791922	0.482721834	-0.226812905	0.947366284	-1.596681775	-0.545993094	0.1262169	1.722815819	-0.965813443	1.246785536	1.012629031	-1.187835683	0.042265652	-0.679231854	-0.422099294	-0.410417783	-0.092536377	1.248876528	-0.087099248	-0.314530358	0.380407692	-1.236440984	0.708140419	-1.122402582	0.1620307	0.0457	0.4217	-0.0612	0.1192	-1.2375	-0.4468	0.489	0.6321	-0.7872	0.0967	-1.4627	1.2356	0.485	-0.2326	0.9714	-0.1157	0.9515	0.259
72	F	65	Stage IIA	74.89548199	0.497810521	0.930090123	0.657766453	-0.852397024	1.215928082	-0.360965351	1.079215089	-0.545993094	0.557971623	-0.975872076	-0.179978654	-0.375449622	-1.374172213	0.929365161	-1.30522338	-1.112037349	-4.182147339	0.873504706	-1.46298194	-0.330331325	0.2277393	0.306504677	0.958524393	-1.236440984	-0.733204277	0.517865158	-0.102050335	-0.9623	-0.7302	-1.2108	-0.1829	-1.0939	-0.1204	-0.5847	0.0234	0.2881	1.5331	-2.0811	0.8751	-0.1302	-0.0038	-0.1804	-0.9201	0.7766	-3.3269
73	M	47	ipmn	31.85790457	-0.195238464	-0.876012185	-1.120677129	1.013131795	-0.760764347	0.44942906	-2.231860953	-0.508969045	-0.066604025	2.126554358	0.675570358	-0.492488612	1.340507443	1.188036245	-1.265176557	-0.021880326	-0.66127286	-1.020620927	-0.311430781	1.23605922	2.174204497	1.185478316	0.386811679	0.339803796	-0.845669963	-0.27681395	1.051671077	1.2094	1.7054	-0.5961	0.0826	-0.2723	0.2643	0.5323	0.8164	0.385	1.5327	0.053	-0.7907	-0.1188	1.2726	0.2561	2.2327	-0.5943	2.7
74	M	60	cp	24.21799841	0.169460735	-0.021509121	-0.100787012	-0.990753266	-0.540812434	-0.678005229	0.794741192	-0.545993094	0.234013329	0.809574823	1.076770537	-1.225091154	0.151154259	-1.888839155	0.038523524	-0.88168437	1.90808168	-0.078003267	0.540668837	-1.97524155	-1.878135263	0.421223818	0.203428296	1.062212438	-0.522614652	-0.872779037	0.797600612	0.0943	-0.4211	-0.3225	-0.1634	-1.3056	-0.0065	-0.8514	0.9426	0.4215	-0.393	3.1752	-0.0434	-0.6698	-0.3047	-0.9739	-0.1626	0.7573	-0.4711
75	M	70	cp	31.40464255	-0.236741602	0.785090818	1.192448326	0.384518165	0.679488471	-0.271569872	0.707850718	-0.545993094	-0.359724398	1.08498006	0.987591741	1.120366303	1.211133086	1.458847521	0.435452774	-0.556702764	-0.929898717	0.169721385	1.322790197	1.019727974	1.680550347	-0.747866134	0.377227623	0.758369919	0.793310993	0.333111705	0.454674266	0.1552	-0.6387	-0.1475	0.7689	1.9786	0.2545	-0.2765	0.3646	0.8451	1.456	2.1021	0.5694	0.7032	0.3195	0.7026	0.695	0.4934	-0.0605
76	F	74	ipmn	12.48555353	-0.406386798	-1.142675554	0.212192038	0.808719227	-0.351735709	0.558193741	1.288467172	0.671966475	0.731188801	0.416047177	0.796555321	0.230306084	0.283534761	0.731966811	-0.003179362	0.27851705	-0.966226616	0.330748499	0.233500734	-1.369297382	-1.138281773	1.942961585	-0.239680898	-1.235983381	0.369162421	0.649136133	-0.400842804	-0.0051	-0.6434	0.4686	0.825	-0.2299	0.4655	0.8827	0.3544	0.3974	0.7838	2.754	0.6295	0.5551	-0.1251	0.048	0.0544	0.6958	1.9111
77	F	60	Stage IA	19.05037369	1.145333912	-0.573790276	-0.430174453	-0.041999808	-0.872254239	-1.416787329	-0.362730455	-0.545993094	-1.314219585	-1.813834417	-0.595080591	0.128556684	-1.738647819	-0.70518556	-0.612475535	0.205199483	0.664850608	-1.109305146	-1.672881826	-1.469555526	-0.789904884	0.116645737	0.042905225	-0.113700738	-0.529988421	-1.270324929	1.0032141	1.4203	0.0537	0.2875	-0.6915	0.2222	0.1748	-1.6595	-0.1937	-0.5729	0.0057	-1.3828	-0.9277	-0.3827	0.5822	-0.3644	-0.0084	0.7391	1.621
78	F	56	cp	14.30513641	0.696595022	-1.142675554	1.062374394	0.222700921	-0.308545049	0.691321871	-0.078484744	-0.545993094	0.28753231	0.867477466	0.27607164	0.904801712	0.747049594	0.2668313	-0.130502504	-0.930204197	-0.091468838	-0.461385032	0.370279237	-0.325505992	-0.591315152	-0.102495076	-0.148690341	1.138826463	-0.619436219	0.715559886	0.457439947	0.0051	-1.1436	-0.3734	0.5052	-0.8752	0.0882	0.0238	0.1794	0.1829	0.2806	3.7222	0.1231	-0.1033	0.108	-1.0909	0.418	2.1673	0.2736
79	F	55	cp	31.59376458	0.762509821	0.685898707	0.100272956	0.295221048	0.755761198	0.300107985	-0.317392947	-0.545993094	-0.013104317	0.092887733	-0.464397427	-0.150352977	0.835739252	0.663897939	-0.596220735	0.290430388	-1.092875123	-0.545158515	-0.548409972	0.251448216	0.318340657	0.248117291	0.381243248	0.398653894	0.613563024	-0.410197772	0.425561269	-0.5021	-0.1532	0.2672	-0.423	-1.1006	0.0221	-1.0569	0.0075	0.0584	-0.0455	-1.1132	-0.1176	0.1665	-0.1045	-2.0787	0.4547	0.5706	-0.0499
80	M	55	ipmn	1.8878224	-0.358763248	-0.420148145	-0.017079787	0.492705514	-0.105619377	0.992448222	-0.641414132	-0.545993094	-0.581297258	0.227887643	-0.873131795	-0.339506954	0.180344546	1.755740001	-0.796009345	0.242259672	-0.320485438	-0.916682744	-0.470631462	0.570205504	0.607592236	0.179755253	-1.503181047	-1.236440984	0.003098242	-0.433040437	-0.927852179	-1.0396	0.0843	-0.221	0.4708	-0.5459	0.1288	-0.032792	-0.3487	-0.1738	0.0424	-1.5257	0.4176	-0.3997	-0.4002	-0.4878	-0.67	-1.333	-0.0332
81	F	71	ipmn	25.7731427	1.236708161	-0.273392704	-0.63371805	0.635060181	0.045013963	0.5174132	-0.258520075	0.139613902	-0.07875636	1.88814987	0.718208962	-0.544692985	1.867200188	1.055656161	-0.838871684	-0.284675844	-0.043412674	-0.576823361	-0.761088837	0.405523327	1.376494134	0.702224915	0.245053565	0.767251096	0.285603948	-0.133508497	0.247220334	1.2304	-1.4114	0.2687	-0.1243	0.0129	-0.1595	0.1182	-0.0612	0.8587	0.0888	1.3187	0.7808	0.5692	-0.1963	-0.2567	-0.0911	0.8097	2.1679
82	M	53	cp	21.35364318	0.222281825	-0.036628701	-0.400327043	-1.809637756	-1.032627259	0.481394914	0.588848348	-0.545993094	-0.128374271	1.452080686	2.282496201	-1.349520232	1.594344341	1.178010169	0.269724503	-1.379228974	0.939226538	0.423756913	0.821378498	0.998985687	1.312752072	-0.630081732	0.11924143	0.6315757	0.807513143	0.16672791	0.820011205	0.4108	-0.586	0.1066	0.5452	-0.6058	0.619	0.1903	0.2059	-0.4668	-1.0468	1.0133	-0.0579	-1.3628	0.5358	1.1622	-0.2349	-0.8614	0.6687
83	M	59	cp	12.19943887	0.255068201	-0.006729335	-0.919492599	-0.454391298	0.188995537	0.101560904	0.369500857	-0.545993094	0.525695	-0.54900064	-0.657498237	-0.002045732	-1.221171618	-0.160824609	0.199434158	-0.616846366	-1.099626439	-0.584845408	-0.419926055	-1.014414917	-1.513176862	-0.134871879	-0.255185685	-1.236440984	0.028839292	-0.210418136	0.485985246	0.1954	-1.2464	0.4625	-0.076	-2.3056	0.1108	-1.0037	-0.2803	-1.0421	0.9715	-1.1683	-0.1366	-0.0637	-0.4674	0.0619	-0.7446	1.1767	-0.3442
84	F	55	cp	16.44785662	-0.075875554	-0.540056072	-0.937947723	-1.600334077	0.283796862	0.355303063	-0.332389937	-0.545993094	-1.506704347	0.706631155	1.295431925	-1.795147609	0.437950454	1.014009015	-0.679055361	-1.347345784	-1.11868471	-0.228644304	-0.69395475	0.689399496	-0.134215924	0.005017046	-0.055338779	-1.236440984	-0.157773506	-0.200735305	-0.945555875	-1.0626	-0.0489	-0.7597	-0.6201	-2.8281	-0.641	-0.0668	-0.5887	0.4991	-0.1382	1.2276	-0.7328	-0.3131	-0.1955	-0.6848	0.2307	-1.3273	-1.5246
85	F	56	cp	8.62916164	0.932755696	-0.774631477	-0.601266429	-0.486433763	-0.557478467	-1.207868928	0.337606446	-0.545993094	-0.054549301	-0.777800908	-0.290118996	0.335886774	-0.544615103	0.617853931	0.101071576	-0.537125736	-0.96087804	-0.617370779	-1.207254497	1.199932168	0.41973222	0.357022798	-0.486759663	0.654082019	1.512963152	0.199518125	-0.007041412	-0.9074	-0.3878	0.5918	-0.0419	-2.657	-0.066	-0.2321	-0.269	-0.6956	0.1231	-0.5104	-0.3955	0.0364	0.2266	0.4501	0.5442	-1.7064	-1.4253
86	M	60	ipmn	13.21488052	-0.077808939	-0.135465217	-0.829272822	-0.007681072	1.066644149	-0.655885407	-0.572210724	-0.545993094	-1.219967672	0.784286099	-0.641577234	-0.831464294	1.17481351	-0.530703207	-1.142883543	-1.031678709	0.089736964	-0.633902529	-0.29213759	1.099483338	1.519660151	1.175887831	-0.201711151	-1.236440984	-0.600378699	0.165325405	-0.827049656	-0.427	-0.025	-0.2722	-0.0488	-0.7044	-0.4834	-0.0188	-0.0189	-0.1158	0.1762	1.5103	-0.1307	-0.6324	0.2077	0.2666	0.377	-0.1852	-0.8063
87	M	76	Stage IB	71.28006789	0.591992231	1.190865603	-2.090963879	0.653782129	0.542702481	0.385822555	-0.287736828	-0.545993094	0.585655243	0.292408628	1.599972917	1.577885192	-1.714714663	1.747065507	0.365460684	-0.498645493	-2.080283073	0.827277296	-0.268202077	0.922448912	0.924298184	1.577230404	0.925433298	-0.242533386	0.492442219	0.354742623	1.876598011	-0.999	0.0007	0.4167	-0.2373	-1.4822	-0.0245	-0.331106	1.8624	-0.3992	-0.0668	-0.2668	-0.5783	0.1693	0.3476	-0.9726	0.4779	4.7051	-3.2279
88	M	64	Stage IIA	14.36244841	-1.011302483	0.498395257	0.509703285	0.094722758	1.256204317	0.000238387	1.011850464	-0.545993094	0.810834979	-0.299743605	0.576400188	0.154216415	-0.058741294	1.117309888	0.147431488	-0.171427659	-0.951178271	0.125352489	0.684454443	1.030367301	1.209157246	1.090649175	-0.146016138	-0.350213636	0.694260785	0.680489114	1.350784939	-0.4122	0.5311	0.3729	0.2875	0.2264	0.1289	0.9434	0.067	0.3149	-0.1147	0.2353	-1.0832	0.8821	0.5492	0.0701	0.5388	0.5803	-0.3036
89	F	68	ipmn	51.49367682	1.724756426	-0.318767438	-0.100787012	-0.120438044	-0.014581972	-1.982042934	-0.424848811	-0.545993094	0.243887083	0.057805142	0.259713522	0.795670624	0.831059721	0.292073873	0.496991824	-0.251529873	-1.066678631	-0.782326406	-0.633765003	0.011889163	-0.096072619	0.030832102	0.707961313	0.249185792	0.175254188	0.937415754	-0.389916004	-0.2567	-1.1782	0.6469	-0.3457	-0.2201	-0.1844	-1.2188	-0.9198	0.0751	-0.8178	-1.227	0.2467	0.0059	-0.3148	-1.2757	-0.2374	1.031	0.1485
90	F	62	ipmn	13.40456704	0.506723401	-1.142675554	-0.468009489	-1.887473815	-0.926715306	-1.43083966	-0.966064274	-0.545993094	-2.531267793	-0.795089699	-0.25829779	-1.765308311	-1.477758782	-1.261898382	-0.373755844	-0.88168437	1.184713278	-0.988674343	-1.065345296	-0.486334767	-0.147419947	1.663418727	-0.192179151	-1.236440984	-1.135717538	-0.903782918	0.212539167	-0.0613	1.0539	-0.2728	-0.3231	1.2695	-0.1355	0.0958	-0.3719	-0.4918	-0.2719	-0.4924	0.0714	0.1898	0.3708	0.1759	-0.3084	-0.9142	-0.1407
91	M	57	cp	19.51110353	-0.087510336	-0.448138446	-0.133769917	-1.644068023	-0.068798403	-1.051857225	0.550739051	1.127458657	0.402504669	0.475359534	3.029591931	-1.313607026	0.140369191	-0.609053246	-0.826517306	-0.406145891	0.432844255	0.792445692	0.687872968	-0.478988617	0.333132092	0.650642931	0.058888015	0.867424175	0.233982036	0.749744611	2.17518991	1.0651	0.1675	0.1161	0.3195	1.6743	-0.1183	0.2821	0.0067	0.4584	0.3952	-1.3753	-0.7804	-0.193	-0.503	-1.7351	-0.4179	0.163	0.5674
92	M	64	cp	5.426677318	-0.248357619	-1.142675554	-0.147090113	-1.568457079	-0.494197191	-1.283082092	-0.521856633	-0.545993094	-1.902042601	-0.777800908	-0.605481153	-1.875727106	-0.558706309	-1.008571352	-1.172661363	-0.930204197	-1.121804867	-1.528331334	-0.778120646	-1.273019509	-1.262656718	-1.321118339	-0.796971972	-1.236440984	-0.375671365	-0.007478252	-3.277562897	-1.1727	-0.3589	-0.6058	-0.491	-2.7846	-0.4002	0.0609	-0.1853	-0.1332	-0.1815	-0.9607	-0.128	-1.0083	-0.2983	-0.9445	-0.8172	-0.4565	-0.6134
93	F	54	cp	9.409932422	-0.335623987	-0.210709792	0.648172752	0.233499605	1.407257439	1.154646132	0.12266728	-0.545993094	0.41133296	-0.777800908	1.459856948	1.460791461	-0.068296113	-0.837137703	-0.496653061	1.340230251	0.772731088	0.193813825	0.808303982	-0.070110838	0.000411738	-0.670486109	-0.428827533	0.090575854	-0.212579928	-0.038225568	0.919323263	0.3497	0.2123	0.644	1.0415	0.7109	0.4507	-0.8944	0.3206	0.1264	0.3801	-0.3414	0.3042	0.6874	0.3174	-0.2323	0.6985	2.3693	1.3673
94	M	76	ipmn	30.9245824	-0.572354448	0.505140678	1.366398842	-1.231933942	-1.416215465	-0.748141522	1.762642995	-0.545993094	1.374862172	1.711710961	1.306707902	-2.235753574	0.845046352	-1.31837715	-0.041977403	-0.616846366	-0.630146804	1.693746554	2.369033525	-0.86238769	-1.370897169	-1.139519667	0.366924906	-1.236440984	0.09412588	-0.499014629	0.214854433	2.0638	-0.5508	0.2861	-0.1003	0.6227	-0.0661	-0.4319	1.3073	0.5583	1.0715	1.7605	-0.1817	0.2833	0.147	-1.4896	-0.2353	0.4952	2.0395
95	M	48	cp	54.00651319	0.036645228	1.4202157	1.334043734	-0.735514738	1.330955513	0.525645886	0.820078947	2.209299744	0.475939999	1.024995145	1.149870751	-0.839481472	-0.081149961	-1.696283602	-0.585467861	1.396341097	-0.68230213	1.316750406	1.648613421	-3.912459113	-1.346178715	-0.370327705	0.739827666	1.528136104	-1.588496484	2.521652891	1.861529769	-0.0745	-1.0572	-1.6551	0.7288	1.9648	0.4245	-1.4362	1.8395	0.4286	-0.55	-0.0548	-0.4235	-0.8889	-0.2608	-0.2271	-0.3032	-0.6378	-0.7435
96	M	65	Stage IB	142.3924321	0.132949448	1.721558485	1.45062017	-1.160626366	0.960827298	-0.020751523	2.427684257	-0.023602273	-1.709367491	-0.660433514	-1.039478676	-1.313607026	-0.96831106	-2.770209664	-0.553601849	-0.811443987	-0.374028792	0.845940009	0.967604104	-2.46860808	3.689659995	0.48146787	1.388236754	0.618465823	0.434010605	0.556489014	0.921744447	-0.4734	0.3881	-0.5741	-0.0032	-1.3166	-0.7819	0.1737	0.6528	-0.4586	-1.3348	-2.2637	-0.2267	0.1309	-1.106	-0.4885	-0.4031	0.1255	-1.3189
97	M	60	ipmn	60.80266271	2.404952966	1.443179177	0.868524895	1.301435006	0.178691481	0.30980104	-0.0133932	-0.545993094	0.873584046	3.762453114	-0.001426898	0.580520564	-0.299294236	0.415907696	-0.701826405	1.29524974	-0.485937763	0.456194133	2.149763863	-0.342425715	1.596889759	1.038757796	0.819102185	1.447714034	0.710157892	3.405693363	1.373375076	1.6325	1.5689	-0.1294	-0.5184	0.2644	0.3722	-0.7253	4.3408	1.4928	1.0094	-1.2636	1.1765	0.7954	1.7306	0.4606	3.2971	6.7662	0.9588
98	M	48	cp	16.84373653	-0.527707468	-0.47737316	0.954723312	0.31559229	1.078124954	1.880767539	0.957817091	-0.087343291	0.263441823	1.143375782	1.960315497	0.096269237	0.766941081	-1.63414183	0.330965298	1.16669155	0.787243929	0.037775551	1.139034347	0.115735692	0.176346411	-0.172527804	-0.039431767	0.450406241	-0.300885504	-0.086378946	0.916262671	-0.4459	0.3505	0.1741	1.539	-0.0902	-0.2911	0.6636	-0.0321	0.5214	-0.3328	0.109	0.0822	0.0934	-0.2327	-0.729	0.6672	2.2346	1.4645
99	F	54	cp	22.72828488	-0.740856393	-0.153484777	0.760858445	-0.050303861	-0.295985161	1.979066888	-0.440689014	-0.545993094	-1.400003225	0.617012732	0.198771468	1.427436535	0.347136384	-0.04946376	-0.947579688	0.242259672	-0.295763861	0.254696735	-0.829831079	-0.206870263	-0.23932369	-0.645565213	0.160967647	-1.236440984	-1.331781176	-0.61146163	0.554557868	-0.442	-0.9844	-0.4286	-0.0113	-1.0927	-0.369	-0.5995	-1.1488	-0.2874	0.2811	-1.7558	-0.8334	0.1842	-0.2586	0.4114	0.2699	1.5371	-0.1111
100	F	72	ipmn	9.448027368	-0.044977717	-0.448138446	-0.601266429	-0.218875861	-0.411406277	-0.800724693	-0.623884285	-0.545993094	-0.990483058	-0.026293162	-0.097233504	-1.233862701	0.175087414	-1.433832727	-0.073650277	-1.584442804	0.514929718	-1.738942298	-0.824039248	0.574088466	0.132846361	-1.222508073	-0.426125364	-1.236440984	-1.424861046	-1.717923517	-0.715952398	0.5648	-0.8683	-0.5831	-0.8172	0.9996	-0.5435	-1.1689	-0.8465	-0.6886	-1.4463	-1.8455	0.1632	-0.3171	0.2204	-1.418	-0.4426	0.7147	1.3931
101	M	67	Stage I	22.06412817	0.636319123	0.758243303	1.323161752	-1.887473815	0.036275688	-0.455763894	1.688415614	-0.545993094	-1.506704347	-1.013878355	-0.695734958	-1.795147609	-0.936009726	0.452308636	0.034773339	-1.28534548	1.241023605	-0.267172824	0.961399018	-1.159466094	-0.02360543	0.330518735	0.14113242	0.537207549	-1.672853902	-0.218749231	-0.168008489	-0.4317	-0.1133	-0.5584	0.3946	-1.9964	0.4027	-1.3906	2.5413	0.5556	-0.6618	-0.2865	-0.636	-0.1724	0.2673	-0.4868	-0.8687	-1.2328	-2.0486
102	M	47	cp	2.211937453	-0.495272811	-1.142675554	1.45062017	-0.858521254	0.180755755	0.921895596	3.030902912	0.132390032	-0.199393353	0.069561488	0.343066898	-2.13753656	0.560032106	0.403698645	-0.56946199	1.004344262	-0.236900467	-0.005280892	1.211108737	-0.117881085	1.054957927	-0.01747246	-1.397209988	0.554020081	-0.766531218	0.730401499	2.167774659	0.9521	0.8196	0.845	1.592	1.1089	0.1029	0.0823	-0.0055	1.2252	0.4287	0.2345	-0.0053	1.193	-0.4744	1.1745	-0.9577	-2.2278	1.7937
103	M	75	Stage IIB	27.58019173	-1.139002195	-1.142675554	-2.756802491	-0.454391298	-0.654117551	-1.3157964	-1.45871681	-0.545993094	-0.374510775	-0.088390496	-0.578918503	-3.522027158	0.009191611	-1.572968541	0.045999759	-1.513205805	0.720955241	-1.031423199	-0.727325491	-0.48174481	-0.626782031	-1.376601823	0.290376055	0.711678079	0.909633869	1.254414758	0.495507741	-0.2152	-0.1666	-0.5512	-0.2065	-0.76	-0.2757	-1.548	-0.0359	0.0766	-1.8928	-2.0816	0.4545	-0.5957	-0.0024	0.3024	0.0018	-3.0239	-1.0539
104	M	60	ipmn	59.79889398	0.257770926	0.2145593	-0.529804789	0.53404736	-0.188143559	-0.906412721	-0.694958455	-0.545993094	-0.696459729	-0.191534907	-0.987831504	0.154216415	-0.441532681	2.063920791	-0.426765635	-0.109996293	-0.350730092	-0.340493462	-0.721736684	0.992900069	0.536749381	0.086090378	0.807968728	-1.236440984	-0.235964538	-0.037408866	0.132172115	-0.9539	0.8574	0.487	-1.0612	-2.5179	-0.3923	0.1839	-0.8499	-0.5323	0.7665	-0.6456	-0.0031	-0.3116	-0.0347	-0.6367	0.1537	0.2088	-1.9882
105	M	67	nod_cancer	5.692252672	-0.971657775	-1.142675554	1.293901371	0.770757497	0.96832487	-0.018057863	-0.845286042	0.923629298	0.380204034	-0.026293162	-0.041876694	-0.855559973	0.778400664	1.578499661	0.295772989	3.409730675	-0.544498738	-0.320137935	0.0729941	-0.216259707	0.538508518	-0.213367606	-0.765016397	0.940130253	0.271150147	0.440753371	-4.267032935	1.3337	0.413	-0.5735	0.5107	1.7749	2.4327	-0.0378	0.181	-0.0039	1.0063	1.9542	-0.4244	0.107	-0.0082	1.0364	-0.8679	-1.8235	1.6573
106	F	67	nod	25.2967674	-0.961657741	0.744397048	0.920611854	-0.259226787	-2.174553244	0.485097625	-0.026240768	-0.235251716	-0.287901837	1.689331991	0.058753087	0.311272178	1.322670237	-0.393497551	0.40536636	0.325669938	1.374822551	-0.166556219	0.102471923	0.199264267	0.391424985	1.714766733	0.232575823	-1.236440984	-0.282922917	0.052795048	0.219425944	3.0297	-0.0704	-0.015	-0.4245	3.2292	0.0092	0.3613	0.0983	0.0599	0.1185	1.6104	0.0498	-0.0886	-0.0956	-1.1428	-0.0444	-0.0025	1.5341
107	M	52	nod_cancer	367.5953083	-1.192249253	1.260394877	-0.094244086	-0.239858486	-2.596523427	-0.570107035	-0.424848811	-0.545993094	-0.134693459	-1.603741273	-0.781760279	-0.109405141	-1.656803368	-1.224692354	-1.257276498	-1.379228974	1.186679085	-1.454616516	-0.677413774	-0.158005625	-0.649971754	-0.336825318	2.022542821	0.283363159	-0.500638996	1.528491669	-0.017616903	1.4629	-1.7436	-0.12	0.2434	0.5085	-0.4548	1.2469	0.1872	0.2216	0.2787	-0.0642	0.64	-0.7177	-0.1569	0.2769	-0.1471	-2.2591	0.8427
108	F	75	nod_cancer	9.896308759	0.191638395	-0.210709792	0.886012201	0.903577453	0.399732765	1.13343811	0.326859309	-0.545993094	1.070345418	-0.001935902	0.262902923	1.937107343	-0.242941622	-1.394968978	1.801032431	1.980424332	-0.986935427	0.011010827	-0.07911538	-1.06761769	-1.515455968	0.119358499	-0.395121638	0.773456194	-0.508825848	-0.471437727	-0.048774383	1.3047	0.616	0.6966	-0.0045	0.7935	0.2319	0.5747	0.0485	0.7971	0.8486	0.2452	0.6041	0.7117	0.0721	0.1081	1.045	-0.452	0.7316
109	F	72	nod_cancer	975.2534866	0.038962534	2.174778078	0.076036067	1.093415671	-1.894934192	0.125688665	0.272227152	0.678080805	0.428835259	0.931841442	-0.626417084	0.160607936	-0.698456056	-1.026133827	0.79771144	-0.171427659	0.181680549	-0.361129763	-0.253936009	0.508687951	0.097879409	0.4143324	2.675120396	0.779935011	4.515974628	0.176319952	-1.430689254	2.2875	-0.1506	0.0314	-0.3102	0.9749	0.1716	-0.1364	0.0765	0.3882	0.6359	-1.4463	0.8346	0.4391	-0.0407	-0.3709	-0.0917	-0.0105	1.1404
110	M	70	nod	12.85097434	-0.239180224	-0.117926236	0.628870379	0.266688284	0.694598997	0.371167994	0.777666672	-0.254412964	0.152593767	2.30795394	1.194618969	1.945614892	1.439633949	0.018565787	1.022425992	0.632778997	1.397804721	0.356693221	0.933308894	-0.013420801	-0.30185702	1.683479542	-0.220387196	-1.236440984	-0.781654856	2.563933285	-0.958400512	3.5376	0.0834	0.124	-0.1316	1.0002	0.0436	0.9688	1.3192	-0.053	-0.6396	2.5388	1.1902	-0.502	-0.2361	0.0848	-0.2476	6.026	2.3266
111	F	71	nod	41.7039318	-0.007490404	-0.342685448	0.447842098	1.144353037	-0.794296811	-0.025250213	-0.521856633	-0.545993094	1.475625181	-0.126506309	0.136737777	1.021787431	-0.110561119	-0.70518556	0.733552685	0.302259531	1.200157818	0.037775551	0.3007505	0.815618806	-0.183943657	0.473574788	0.566931514	0.644421793	0.364588086	-1.631053417	0.380528338	4.0581	0.67	-1.3209	0.2897	1.9102	0.1727	-0.0144	0.5068	-0.1182	-0.2317	-1.3445	-0.9431	0.5576	0.6377	-0.7665	0.4528	-0.0588	1.6219
112	F	52	nod	3.937425825	-2.279264962	-0.9332372	0.252153435	-0.819211372	-1.687697164	-0.049288794	-0.347501848	-0.545993094	0.193855613	-1.529846881	0.243703284	-2.520729592	-1.726624256	-1.738264822	0.608515345	-1.86075607	0.570306564	-0.446644932	-0.370100995	0.781956115	-0.899438236	-1.075485045	-1.011529342	-1.236440984	1.337216674	-0.371072203	0.332549754	0.2013	-1.0892	-1.0814	-0.8824	-0.5359	-0.0366	-0.17258	0.0844	-0.2277	-0.5669	-2.2302	0.9064	-0.1321	0.3717	-0.9038	0.0084	-1.2975	0.7555
113	F	50	nod	2.827114974	-1.573530653	-0.367506235	-0.674904898	1.251326395	0.060231514	-0.1387727	0.511878784	-0.545993094	0.458981568	-0.502915834	0.68094137	1.610118344	-0.917020156	1.167958418	0.534025894	0.075381205	-0.183526892	-0.476271803	0.081447277	-0.609479734	-1.806134841	0.478259209	-1.233089624	-1.236440984	-1.113732566	-0.498828856	-1.860805374	0.958	-1.7135	-0.0464	-0.3126	0.255	0.325	0.6774	0.3023	0.0943	-0.238	0.4348	0.3688	-0.1555	-0.0806	0.0717	0.0352	-2.1996	-0.8188
114	F	51	nod	1.272694898	-0.005638431	-1.142675554	-0.010759236	0.576212886	0.034086252	1.460892834	-0.258520075	-0.545993094	-0.651114735	0.475359534	0.57199505	-2.094581445	-0.027406685	0.317155151	0.880508561	0.229997223	-0.287883526	-0.216018844	-0.954240401	1.78663754	0.8959318	-0.504854578	-1.766888332	-0.349073611	0.587787506	-0.811347915	-0.808569393	2.2613	-1.1982	0.2004	0.5338	0.132	-0.2627	0.7437	-0.114	-0.0736	0.4731	5.7672	-0.7673	-0.8116	-0.4919	1.0377	0.3577	-2.1034	1.8922
115	F	68	nod	4.115280401	-2.466098041	-0.251827729	0.868524895	-0.575054696	0.486873868	0.692516594	0.472237353	0.288115284	0.827603926	-0.920063789	-0.234702991	0.426979175	-1.166364369	-0.820399057	0.133297861	-0.980172589	-0.109998113	0.110265556	-0.375044754	0.438537956	-0.640216677	1.005789495	-0.981981003	0.260922612	-0.63142716	0.247005972	-0.186409901	1.0312	0.1648	-0.1514	0.49	3.7985	-0.0926	-0.0518	0.0473	0.2594	-0.1151	-1.294	-0.8229	0.1102	-0.0002	0.0372	-0.182	-0.1327	0.9974
116	M	52	nod	16.69500342	-2.032013072	-0.153484777	-0.256379206	0.256158228	-0.477953784	0.307196662	-0.424848811	-0.545993094	0.505163831	-0.580267967	-0.042393066	-0.567258116	-1.245412614	-0.260926377	0.420474521	-0.596557429	0.073741887	-0.273691824	0.185063274	0.257527884	0.707469809	0.957579179	-0.045363793	0.778835643	-0.894484268	-0.847640073	-1.236303276	1.9537	2.8774	-1.1778	0.8198	1.8185	-0.5444	0.5434	0.1448	0.4786	0.265	-0.2665	-0.0989	-0.3548	-0.2466	1.1521	-0.307	-2.6142	1.3602
117	F	72	nod	4.181986164	-0.763826592	-0.573790276	0.076036067	-0.265093012	0.519444831	0.744001055	0.283275331	-0.545993094	0.268290955	-0.299743605	-1.259531984	0.947704249	-0.314758464	-1.299460455	0.340441079	-1.697327156	-0.546049161	0.299899815	-0.335731107	0.128749671	-4.467930923	-0.872568612	-0.971226832	-1.236440984	0.674607646	-0.560576574	-1.941942458	0.6012	-0.1826	0.3114	-0.0705	-0.3544	0.0194	-1.7597	-0.1909	-0.5235	-0.3572	0.0137	-0.1043	-0.3434	-0.3581	-0.3982	-1.6214	0.9713	0.0169
118	F	66	nod	6.500858719	0.953171912	-0.117926236	-1.100778996	-0.481808474	0.35208958	0.794855287	-0.317392947	-0.545993094	0.083025283	-2.763413331	-0.63299681	0.866914253	-2.022041087	1.34506545	-0.290348207	1.080095507	0.306889283	-0.410417783	-0.761088837	1.207528506	-0.335846816	0.161817515	-0.676178234	0.297498661	-0.409570813	-0.294761282	-0.014036375	1.875	0.0895	0.756	0.2034	0.2591	0.1806	-0.3655	-0.8286	-0.7409	-0.2067	-0.9568	-0.188	-0.2549	-0.3301	-0.2764	0.1639	-0.8583	1.3671
119	M	72	nod	16.06198705	-1.992278021	-0.507968109	-0.107347693	1.58867712	-0.124239013	-0.188013384	-0.538498882	0.93004601	-2.562864857	0.589400977	-0.203044366	-0.082317656	0.328624776	2.0878794	1.028802913	-0.76620294	0.527322071	0.802025926	-0.220921743	0.973619911	-0.208607836	1.156997989	-0.071216395	-1.236440984	-0.600728698	-0.185438171	0.430558763	2.2931	0.5897	-0.9325	-0.2722	0.919	-0.2544	-1.3917	0.3455	0.8207	0.278	0.6023	-1.1563	-0.1509	-0.4546	1.8267	0.0004	-2.3353	1.4371
120	M	74	nod	3.755410162	-1.943065033	-0.172011996	0.432126271	0.352962893	-0.046062567	-0.628942344	0.146427745	-0.545993094	1.145055289	0.63523027	1.246460027	2.100096169	-0.22108972	-0.393497551	-0.826517306	-0.021880326	0.224363202	-0.791533254	0.366460405	-0.715926054	1.012058636	-1.837146073	-1.043184362	0.421464433	-0.992235718	-0.945710818	-0.347879014	2.4113	0.7712	-0.0456	0.1321	0.4738	-0.1184	-2.214	0.4876	0.6551	-0.5168	-1.2931	0.4778	1.1202	0.0656	-1.0046	0.5764	1.5377	1.1102
121	F	80	nod	11.98657969	-0.273397247	-1.142675554	-1.264747548	1.188185797	1.26815948	-1.107902352	-0.159541143	-0.545993094	-2.326959931	0.183799982	-0.192582689	-0.289677487	-0.07792415	-0.837137703	0.809783284	-0.930204197	-3.464968692	-0.368072273	-0.841449926	0.913677686	-0.512241319	-0.585318521	-0.26695845	0.618465823	-0.458999218	-1.128486777	-2.081914602	-0.2069	1.137	0.4363	-0.2532	-2.073	-0.1097	-0.6705	-0.3955	-0.428	0.376	-1.0326	0.5528	-0.6618	-0.3947	-0.3828	-0.4086	-1.5973	-0.279
122	M	64	nod	6.905381589	-1.602789439	-1.142675554	0.447842098	0.446601327	-0.582691552	-0.916891686	-0.065293426	-0.545993094	-2.842894012	1.638132822	0.44823964	-0.24741298	0.813750769	0.743197739	-0.62339695	-0.301498265	-0.151934355	-0.043999345	0.396869711	0.526952677	0.561661238	0.994796701	-0.635803731	-1.236440984	0.420485649	-0.433162653	-0.463429895	4.3041	0.0188	0.0149	-0.4099	1.4379	-0.3553	-0.0073	0.4244	0.223	-0.7186	5.4676	-0.1872	-0.9838	0.1165	-1.0573	-0.2109	-0.526	2.7988
123	F	77	nod	9.568699908	0.834902262	-0.729256743	0.183238285	0.313062974	-2.207076272	1.685708169	0.511878784	-0.545993094	0.492708945	-0.795089699	-0.632338033	0.828696308	-1.1212175	0.606258039	-0.038058481	1.614474777	1.221864614	0.740288492	1.07407609	0.020985251	-1.358794655	2.902038458	-0.417637122	1.279492038	-0.084867422	-0.218866105	-0.491804181	2.105	-0.5963	0.3517	1.006	0.8734	0.3559	0.1901	0.5388	-0.0785	1.1278	0.596	0.3661	-0.6588	0.4072	-0.7591	-0.3314	2.9293	1.6609
124	F	70	nod	9.983987792	0.404461	0.744397048	-0.160484106	-0.24757181	-0.152435909	0.385822555	-0.287736828	-0.545993094	0.371190163	-1.111863802	-0.085639958	-0.368237461	-0.774628025	0.164205673	1.113692391	0.348757433	-0.14614615	-0.333677467	-0.53268472	1.103848083	0.392517213	-1.543055123	-0.389222141	-1.236440984	-0.216027612	-0.562870447	-0.64302432	1.4312	-0.0271	0.0071	0.5506	-0.1343	0.0349	0.804	0.2172	0.0087	-0.2531	3.2745	0.473	0.9163	0.1663	-0.1815	0.6645	-0.9755	1.2567
125	M	67	nod	14.24291532	-0.909334122	0.456401881	0.864133233	1.132142199	-0.161907291	1.087615903	0.049618382	0.191858378	-1.802615185	0.416047177	-0.109944555	-0.537197027	-0.030505214	-0.453886536	0.444378293	-0.857941889	0.266134503	-0.800797111	-0.365165738	0.24865423	-0.587647173	0.52610587	-0.15160576	0.066720856	-1.145832742	1.970147391	-0.061640266	2.5876	0.4505	-0.3801	0.0203	3.1655	-0.1728	0.4504	0.7248	0.689	-0.6786	0.5703	0.1373	0.596	-0.5138	0.4263	0.4153	-0.9182	1.4164
126	F	79	nod_cancer	22.05533811	-0.409769636	-0.47737316	-0.249401973	0.633073947	-1.019135727	0.269180155	0.134583296	-0.545993094	-0.427441377	-0.398989738	-0.771972266	1.000748319	-0.242941622	0.524113199	0.090195619	-0.616846366	0.445432185	-0.027282879	-0.30659531	0.461599174	0.268036617	0.255876371	0.140865918	-1.236440984	-0.43062166	-0.459636392	0.448526133	2.0306	-0.3673	0.0783	-0.1027	0.8081	0.428	-0.4841	0.3544	0.3277	-0.2147	-2.8159	0.0568	0.1059	0.1566	2.7849	-0.1832	-0.4828	1.1877
127	F	66	nod	82.19207963	-0.624037236	0.387911667	0.473810226	-1.594967613	-0.891338165	1.195185465	-0.440689014	-0.545993094	1.187634177	0.598643379	-0.452747912	0.06374209	0.85581821	-0.853948036	1.387980985	0.708444618	0.5129319	-0.368072273	-0.94819224	0.105211379	-1.505209586	0.755166548	1.020701496	-1.236440984	1.314583007	0.292095013	0.610669686	3.3461	-0.4228	0.1587	1.055	1.1136	-0.0255	0.2761	-0.3809	0.5365	-0.2835	-0.7917	0.0922	0.4598	-0.7609	-0.2256	-0.9922	-1.8874	2.2093
128	F	71	nod	10.09524621	1.264040196	-1.142675554	0.426864878	0.647898511	0.633590822	-0.137331138	-0.078484744	-0.545993094	0.315939564	0.523595804	0.296814348	0.649610878	-0.110561119	-1.299460455	0.000653335	-1.19644936	0.542750565	-1.132322648	-0.414904442	-0.146978774	-1.14506794	0.641701703	-0.381810243	-1.236440984	-0.66592885	-0.642403853	-0.209990678	3.5158	0.0354	-0.119	-0.0052	1.2379	0.2754	0.3249	0.1819	0.2161	-0.444	1.718	-0.2357	-0.1601	0.3382	-0.1855	-0.744	0.7244	1.4027
129	M	69	nod_cancer	310.8036055	-0.142641729	1.606488729	-2.003041117	0.503710831	0.85495258	-1.743445761	-0.659101199	-0.545993094	0.083025283	-0.442930919	-0.433253315	0.329746077	-0.287819702	0.743197739	-0.826517306	-0.109996293	-3.042645094	-0.118676673	-0.766754883	-0.016064502	-0.191453182	0.39405453	1.910300506	-0.183616183	0.489115759	0.654725685	0.168772113	0.4696	0.084	0.3938	-0.1574	-0.4873	-0.3653	0.5778	0.1994	-0.1741	-0.5263	0.5866	-0.9718	-0.2192	-0.2318	-0.0082	0.3994	1.3034	0.956
130	F	78	nod	14.24938854	0.879340028	-0.876012185	0.400384772	0.806105796	-0.219515863	-0.29454406	0.26111673	0.392236898	0.517516206	0.680126111	0.783733358	0.706365385	0.17771873	0.535953952	-0.254522573	-0.517775037	0.633456891	0.125352489	-0.146856952	-0.956373165	0.283750569	-1.294018375	-0.15130186	-1.236440984	-0.730030972	-0.411598117	0.805766941	3.4523	0.14	0.2432	-1.1599	2.6835	-0.3611	-0.056749	0.2189	0.1255	1.031	-3.4265	-0.5756	0.1905	-0.1788	0.7495	1.1922	-0.2622	2.1339
131	M	74	nod	4.913478982	-0.108776732	-1.142675554	0.17155899	-0.15244359	-0.45378839	1.68012151	-0.026240768	-0.14459849	0.924463668	0.842848052	2.309074738	-1.112630831	1.236285845	-0.453886536	1.803754244	-0.094984382	-1.391285461	1.387272239	1.245071871	-0.990677329	1.389474416	0.361701635	-0.863415757	0.428981036	0.058215508	3.213620483	1.998334258	0.7654	-0.0205	-1.4078	0.1449	-0.5351	-0.4734	-0.0318	0.9775	0.7434	0.2148	-2.4315	-0.168	-0.2871	-0.0984	0.7849	1.7779	5.5441	1.1894
132	F	85	nod_cancer	6.263880414	1.563798905	0.193342208	-0.847049442	-1.887473815	-0.797368047	0.535800783	0.146427745	-0.545993094	-0.036646841	-0.743624881	-0.833447972	1.084305304	-0.362327023	0.190114722	0.873563861	0.502024143	-0.569117828	0.021774242	-0.355320612	-0.752071036	-0.298001932	0.106757128	-0.701014471	-1.236440984	-1.29133793	-0.071436032	-0.215712477	2.8217	-0.0068	-0.1111	0.198	-0.0085	0.4548	-0.201193	0.0946	-0.0587	0.505	-1.2882	0.0354	-0.5542	-0.0796	0.0497	0.8213	1.2739	2.3436
133	M	84	nod	4.203885622	-0.441915483	-0.135465217	-2.756802491	1.163126427	1.62976313	0.414767657	-0.864909037	-0.545993094	-0.651114735	1.356086871	-0.432646627	0.834176467	0.596342772	1.15788086	0.189157077	-0.080105913	-0.198124982	0.250100393	-0.404887498	0.479778555	-0.097706175	-1.40566563	-0.967733617	0.478973972	-0.327803354	-0.850437781	0.789012089	0.5898	0.5	0.7575	0.1746	0.6348	-0.0624	-0.5846	0.9447	0.197	0.3681	3.9381	-0.8967	-0.2591	1.8485	-0.0337	-0.1526	2.9054	0.003
134	F	57	nod	9.876781419	-1.275810359	0.035715894	0.899045168	0.478260341	0.867464468	0.674207606	0.238706321	0.132390032	0.339208326	0.205954034	0.421091674	-1.164177151	0.890574981	-0.484433045	1.374114563	-1.031678709	0.136639635	-0.148421353	-0.030435161	-1.062400383	0.06222942	-1.54757625	-0.396442653	1.013681981	0.544383322	-0.611469037	-0.325163249	0.6462	0.9468	0.6044	0.4798	-0.1881	-0.0539	-0.0656	0.4572	0.8303	0.0913	2.7124	0.0186	0.8961	-0.6252	0.1667	0.2976	0.359	1.01
135	M	70	nod_cancer	7.844278322	-1.224270274	-0.686811514	0.514787639	0.090236045	-2.654758237	0.101141969	-0.606508889	1.952055438	-1.047554768	-1.235502352	-0.878958478	0.773514387	-0.974872185	1.045285728	1.482073058	0.45964677	0.57393488	0.011010827	-0.569511916	0.776724349	0.202310762	-0.376154457	-0.550540322	1.048635924	1.160789087	0.601962986	-0.479390906	0.7908	0.0122	0.0438	0.0268	-0.1997	-0.2195	0.1217	0.0929	-0.1672	1.0194	1.6415	-0.3531	0.3965	0.0866	0.1962	-1.2502	0.5288	0.3323
136	M	70	nod	22.64039955	-0.161731137	0.632831806	1.219162514	0.492705514	-0.917016336	1.331434518	-0.424848811	-0.545993094	-1.444806704	0.741482626	-0.682922268	-1.155543874	0.169808194	-0.991087106	-0.236882321	-0.318491475	0.631758616	-0.476271803	-0.106020433	0.910248483	-0.629095326	0.239639607	0.158376453	0.260922612	-0.548649787	-0.276459888	1.025846851	1.8863	0.1429	-0.2684	0.3974	1.0094	0.0662	0.2066	0.2245	0.4822	0.1347	3.6474	-0.3136	0.6234	-0.5172	2.5965	0.4327	-1.7404	3.2082
137	M	79	nod_cancer	19.27502872	-1.190609943	0.2145593	-0.312934053	0.288790158	0.732797544	-0.482484077	-1.745029489	-0.545993094	-0.147412223	0.891834726	-0.576986272	-0.164087743	0.454929803	-0.334023585	-1.172661363	-1.16783641	0.544591297	-0.417593375	0.430699392	0.376277491	0.498928534	-0.866423105	0.050746265	-1.236440984	-0.033615117	-0.272339182	0.030495797	1.6184	0.6627	0.0202	-0.3293	0.9656	0.2925	0.0521	0.1985	0.1893	-0.1223	0.3157	-0.3421	-0.311	0.109	0.3543	-0.1119	-0.5129	1.0623
138	M	74	nod	17.45647867	-0.036602486	0.395883556	-0.298670829	0.009946258	-1.342215254	-0.546874238	-0.287736828	-0.545993094	-0.141039368	0.227887643	-0.787371222	0.342018877	-0.472020031	0.686718972	0.206252014	-0.930204197	-0.407595007	-0.130503676	-0.419926055	0.387145347	-0.386253001	-0.86420681	-0.015533503	-1.236440984	0.569246678	0.28207198	-0.590025617	0.5023	-0.0767	-0.1011	-0.0203	-0.102	-0.0489	-0.9341	0.9958	0.3689	-0.8897	-0.8998	-0.6259	-0.5094	-0.216	0.0477	-0.301	0.3957	1.5299
139	F	68	nod	15.57820189	0.672855612	-0.507968109	-0.029770679	-1.145289019	0.585069359	-0.689171155	-0.424848811	-0.545993094	-1.965022685	-0.428186318	-0.222991139	-0.157214978	-1.80055456	0.292073873	-1.798270703	-0.155857157	0.175790848	-1.498408173	-0.192922971	0.916062178	0.948964628	1.85127298	-0.091670787	-1.236440984	-0.117591068	-0.539698169	-0.833541458	0.9367	0.7124	-0.1414	-0.4588	3.6323	-0.1429	-0.7622	-0.0017	-0.1789	1.2065	2.0134	-0.0713	-0.3199	2.7779	-0.3395	0.3932	1.9633	1.2454
140	M	74	nod_cancer	117.0119286	-1.808518166	0.562924701	-0.55339141	0.81566324	-0.527009965	-0.794414416	-0.521856633	-0.545993094	0.277942468	-0.442930919	-0.626417084	0.378632349	-0.910753546	-0.530703207	-0.034148356	-0.109996293	-0.266735007	-0.5929107	-0.829831079	0.170014459	-0.980085028	0.950112655	1.256940052	0.521659176	0.221584163	0.022343172	-1.367040901	3.9326	-0.2706	0.4292	-0.3084	2.3944	-0.0574	0.0439	0.2572	-0.2287	-0.2991	-0.3586	-0.5144	0.065	0.3771	-1.3738	0.218	2.1903	1.2477
141	M	51	nod	22.09918229	-0.821180828	0.90133482	0.667322235	0.80173857	0.834483795	0.456963072	-0.623884285	1.745355057	0.301803148	0.249605155	-1.78950641	0.224015506	-0.303142486	-0.118693185	0.952912128	1.145458917	0.794906821	-0.055248332	-1.071645741	-0.373665584	-1.110208325	0.871580399	0.142194157	1.604855271	0.590357692	0.067786517	0.11382111	3.7327	0.0278	-1.0017	0.3603	1.5043	0.0167	-0.2106	-0.202	0.6227	-0.3883	-0.7625	-0.2306	0.1633	-0.2829	0.3244	-0.7591	-1.8764	1.7519
142	F	70	nod_cancer	21.61219422	-0.996201517	0.007725594	0.868524895	1.50500766	-0.326237528	0.182189868	-0.026240768	0.458015762	0.635750949	1.414183312	0.090737474	0.63817122	0.422902937	-0.348807808	1.717335305	-0.76620294	0.577993115	-1.042304033	0.415713189	-0.009598346	0.447493091	1.037697215	0.127290904	-1.236440984	-0.506387934	-0.70698379	1.104561413	4.8306	-3.9834	0.9671	0.566	3.4476	0.3006	0.3075	0.8466	-0.0422	-0.1743	-1.2366	0.0214	0.9006	0.1241	-0.3384	0.0076	1.2131	2.3194
143	F	76	nod	11.41012412	0.576142921	-0.100842866	-0.341715458	0.030480172	-1.039400926	-0.774927075	-1.256273092	1.225546816	-0.46642552	-0.760646661	-0.672854596	-1.875727106	-1.128630222	0.476389734	0.621966841	0.061827958	-0.347023911	-0.446644932	-0.761088837	0.042796615	-1.852148599	-0.333354385	-0.299922329	0.681736202	-0.048766272	0.154089539	0.211078086	1.7638	-0.7812	-0.0529	-0.2079	0.8736	-0.5986	-1.7562	0.0054	-0.4976	-0.3462	0.0353	-0.6858	-0.221	0.2518	1.1512	0.9006	-0.7581	1.5468
144	F	75	nod	7.875226522	0.235110389	-0.823370274	-0.658345864	0.935589454	-1.097744267	-0.593029516	-0.362730455	-0.545993094	-0.539255151	-1.013878355	-0.312529505	-0.346671938	-1.151134454	1.632517118	1.30126319	-0.556702764	-0.157013121	-0.222318256	-1.384546337	0.688566992	-0.393690524	1.053881096	-0.547906803	-1.236440984	-0.10986085	-0.521528984	1.117712635	1.561	-0.3682	-0.2383	0.0271	0.1828	-0.2794	0.0978	-0.2325	-0.7207	0.4752	-1.851	-0.0229	0.2674	0.3443	-0.6904	0.8865	0.8564	0.9664
145	M	73	nod	13.45661168	-0.289047605	-0.9332372	-1.100778996	-0.60512034	-2.330154336	-0.707053403	-0.713134572	-0.545993094	0.306530097	-0.299743605	-0.505304689	-0.095840465	-0.428689782	0.809916739	-0.299420937	0.405120228	-0.011119499	-1.042304033	-0.942156798	-0.106105893	-0.25497706	0.023670597	-0.189587415	-1.236440984	-0.245353203	-0.5235457	-0.788031587	0.019	0.2076	-0.336	-0.274	-0.5585	-0.0274	0.808	0.1766	-0.0394	-0.036	-2.327	-0.2213	-0.3281	0.0228	0.0228	-0.8664	2.3961	0.1263
146	F	76	nod	35.32808658	-0.493133227	-0.39330063	-0.187496783	-0.341741877	-0.010117511	-0.702399645	-0.572210724	-0.545993094	-0.598449504	-0.384535197	-0.379843943	1.145943648	-0.50326558	0.78780284	0.705680729	-0.461030049	0.352909638	-0.483771108	-0.655506405	-0.043485743	0.205355004	0.065207448	0.455962831	-1.236440984	0.59039489	-1.736184981	-0.009917296	2.5638	0.4027	-0.7731	-0.3579	0.0425	-0.2344	0.0158	-0.2471	-0.2003	0.7027	3.0354	0.7189	0.1216	0.0932	-0.3552	0.453	-1.0516	2.0141
147	F	78	nod	7.106018122	-0.675813837	-1.142675554	-0.994173733	1.50552168	-0.313587049	1.006721737	0.024654824	-0.545993094	0.088492703	0.172638897	-0.487865731	0.224015506	-0.662034588	1.107101283	0.723468951	-0.050739952	-0.405428609	-0.160486807	-0.151430421	0.563934375	0.855637358	1.151059295	-0.616648057	-1.236440984	-0.025242543	-0.341965759	1.030794531	3.2568	1.033	0.4366	0.6237	2.9776	0.3868	-0.5936	0.1208	0.3014	0.5503	2.3196	-0.0161	0.5236	0.7406	-0.506	2.0462	-0.3276	2.5758
148	F	67	nod	6.428018223	-1.772250119	-0.609348816	-0.017079787	0.745439377	-0.039282665	-0.112057915	-0.424848811	-0.545993094	0.585655243	0.552038903	-0.430221393	-0.028639966	-0.521475357	0.342077181	0.246608106	-0.424241385	0.449366014	-0.286815663	-0.450241668	0.575906668	-0.317312386	0.275293763	-0.683714495	0.118281336	-0.455726592	-1.36624388	-0.139916696	1.5468	0.1804	0.6808	-0.2803	2.1589	-0.078	-0.3934	-0.1316	-0.3121	-0.7522	-0.2886	-0.2565	0.0538	-0.0143	0.541	-0.456	0.0591	0.7308
149	M	70	nod	8.910439286	-0.09307997	-0.64694035	0.246484946	-1.677844276	-0.258686428	-1.055917453	-0.317392947	-0.545993094	0.352998363	0.161421012	-1.203868528	0.217715884	-0.272681535	0.993018556	-0.53788481	-0.094984382	-0.204627473	-0.396169026	-0.128635612	0.353322511	-0.89450976	-1.399587986	-0.465306467	0.479301392	-0.235185136	0.13077863	0.480721296	4.0777	0.4137	-0.1212	-0.4708	1.0911	-0.3106	0.891	0.1897	-0.0079	-0.3729	0.0116	0.4957	0.4514	0.2358	2.9796	1.3297	2.0882	1.717
150	F	50	nod	23.23381578	-0.762985628	-0.995920112	-1.783106884	0.300343344	-0.173798127	0.126514737	0.294261959	-0.545993094	0.060954222	0.205954034	-0.125393183	-0.55220179	-0.626639214	0.203005395	0.115468022	-1.255185802	0.580361728	-1.167526817	-0.225614878	-0.056867514	0.150222697	0.540705296	0.175680761	0.288839653	-1.178507072	-0.19284212	1.520452932	2.7828	1.28	0.5396	-0.3851	0.5331	-0.0232	0.9391	0.232	-0.0383	0.1053	-1.3301	-0.5546	0.1453	-0.0051	-0.2567	0.7181	1.6463	1.6309
151	F	78	nod_cancer	4.270319722	-0.529528415	-1.142675554	-0.392922414	0.154563172	-1.129202455	-0.907159136	-0.302509142	-0.545993094	-0.851519331	0.271110785	0.357560683	0.286518515	-0.606852149	0.415907696	0.178819005	0.348757433	0.260127166	-0.847996866	-1.174380697	0.118779545	-0.135864188	-0.469618486	-0.957246883	2.050533141	-1.474302352	1.352704836	-1.07294736	3.1848	0.519	-0.2931	-0.7695	0.0145	-0.4195	0.4734	0.5652	-0.4818	0.1167	-1.2353	-0.9079	-0.9046	0.2493	-1.3565	0.1817	1.3505	1.3475
152	M	62	nod_cancer	34.85306644	0.155145715	1.277205321	0.330147602	-0.015771809	-0.712793049	1.698506809	-0.76869021	2.027909218	-0.267008621	1.164881412	0.955981235	-0.499908405	1.070771811	-1.394968978	-0.038058481	2.657656332	0.22943801	0.50356827	0.123343661	-1.238226494	0.34382383	-0.440032197	0.446908895	1.756479731	0.83970483	0.25403965	0.040467296	1.6592	0.8705	-0.0706	0.3451	0.2981	-0.5202	-0.4731	0.5924	0.2166	-0.8021	2.689	0.1771	-0.0462	-0.4016	-0.2018	-1.1783	1.2118	1.154
153	M	78	nod	24.41058646	0.56163376	0.274388963	-0.167209032	-0.846301016	0.062397772	0.894718634	-0.052189758	-0.545993094	0.553974803	-0.920063789	-0.760834136	0.568898842	-0.96831106	0.606258039	1.013886955	-0.301498265	0.139138945	-0.209745845	0.064515951	0.386549356	0.063409467	1.15667516	0.208725897	0.721363365	0.40589505	0.123074088	-0.954867415	1.1763	-0.3679	-1.6651	0.4163	-0.3794	-0.1098	-1.6804	0.2372	-0.2201	-0.1827	0.6277	-0.3291	0.1633	0.0645	0.7865	-0.5583	2.024	0.0255
154	M	74	nod	6.50925695	-0.206562065	-1.142675554	-0.378180847	-1.61113276	1.620596707	-0.404639452	-0.24407243	-0.545993094	-0.066604025	0.281785429	0.560745723	0.342018877	0.044753967	1.514525145	1.697213431	-0.424241385	0.20740172	0.226904453	0.180989673	0.274362637	-0.436378617	-0.604320344	-0.675314766	-1.236440984	-0.818106088	-0.160847282	0.063695571	2.6544	-0.2774	0.4822	0.3591	4.4141	0.1751	-0.7471	0.3601	0.0176	-0.3946	-0.9703	0.0072	-0.2245	-0.4912	1.6416	0.8669	3.7219	1.2042
155	M	59	nod	16.37026551	-1.974531275	-0.342685448	-0.85598701	0.001962942	0.984739382	-0.212412314	-0.302509142	-0.545993094	-0.903455486	-0.865633626	-1.444735087	0.678080027	-1.213194113	-0.820399057	0.809783284	0.689846462	-1.397267594	0.037775551	-0.450241668	-0.347894612	-1.071522082	-0.467286489	-0.058501335	-1.236440984	-0.137983151	-0.407495995	-0.987545837	-1.4125	-0.0851	-0.9474	-0.4722	-1.1557	-0.0386	0.002036	-0.21	0.0171	0.116	2.3778	0.2976	0.8268	-0.3164	2.6658	-0.6067	0.001	-2.3776
156	F	63	nod	3.162164036	-2.013831783	0.878911985	0.033027903	2.702527566	-0.046062567	0.377259213	-1.280470877	2.715627309	-1.314219585	1.235088289	-0.025923447	0.456927252	0.494359299	0.354479108	3.056820709	0.754055529	-0.141095479	0.915398471	0.077223801	0.169509163	-0.424012262	-0.030962013	-1.158181873	0.824119694	-1.516890345	-0.284578619	-0.535710389	0.0453	-0.2469	1.0404	0.4661	1.4123	0.5758	1.2874	-0.6362	0.7201	-0.6659	2.3113	0.1147	0.0555	-0.1754	1.0609	0.5962	-3.3634	-0.0791
157	F	73	nod	69.22828424	0.547371583	0.363399284	-0.811625959	0.118398225	0.972812448	-0.570722619	-0.132150498	-0.545993094	0.104776463	-1.013878355	-0.488486396	0.390769162	-1.270130513	-0.561855804	1.491859377	0.242259672	-0.279648029	-0.560907167	-0.052460222	0.365430899	0.097879409	-0.696967802	0.905898922	0.722433277	-0.902425346	0.670157405	-0.090854121	0.9599	0.4108	0.6179	-0.1268	0.8186	0.7237	-1.1194	0.0706	-0.6287	-0.1009	2.4168	0.0895	-0.4978	0.0673	0.0342	0.4881	1.1755	1.0672
158	F	54	nod	2174.730946	-0.550431967	0.627281791	-0.173952717	0.124251471	-2.7962638	0.903471969	0.794741192	-0.545993094	0.783608743	0.216948119	1.358550072	-0.068836456	0.624285792	0.018565787	-0.980887778	-0.744032856	1.15433639	-0.049613266	0.677605152	-0.192289218	1.161719259	0.814762869	3.211489166	0.247465446	5.1518716	2.691935033	-0.748628459	3.2856	-0.1846	0.3878	-0.1368	0.6513	-0.1077	0.2826	-0.663	0.0684	0.0318	-0.4116	-0.2037	0.2248	-0.7948	0.0064	-0.0403	-0.9605	0.6462
159	M	72	nod_cancer	18.87725767	-0.564145526	0.302379263	0.84648637	2.036734434	-0.529764259	0.364334911	-0.623884285	-0.49436599	1.185008095	1.672397391	0.763816928	0.462892381	0.473761253	1.127492012	-1.120879544	-0.955001937	0.113447482	-0.693246042	0.11918144	0.843039196	1.341393989	1.472799516	0.036799689	1.067260484	-0.146309515	1.381315977	1.157051367	2.3055	-0.6414	0.0582	0.9127	0.2431	0.1412	0.0107	1.4287	0.653	0.0826	0.5482	-1.1699	1.3392	0.3067	-0.3385	1.3544	1.3912	0.6241
160	F	74	nod	4.324859589	0.441277164	-1.142675554	0.614291785	0.986772199	-0.897732577	0.479709264	0.26111673	-0.545993094	-0.147412223	-1.013878355	0.506586876	-0.470304328	-1.714714663	0.366841974	1.047794791	-0.12514406	0.204837219	-0.203499038	0.017433068	0.808314594	0.710849112	1.244458971	-0.948758906	0.88703569	-0.758119975	-1.418582714	0.629872715	0.4713	0.685	0.8583	0.5647	5.7301	0.2908	0.1968	-0.0788	-0.291	-0.3112	-0.5505	0.4973	0.1958	0.4152	0.4614	-0.0867	-0.5747	-0.0457
161	M	59	nod	17.34472364	-2.308235469	1.628742939	0.937727745	-1.887473815	-0.17618322	0.50216285	-0.45665748	-0.545993094	-0.17317775	-0.204774043	-0.756670493	-0.353848658	-0.390930433	0.929365161	-0.446449008	-1.86075607	0.235391568	0.150164138	-0.365165738	0.218603561	0.174431002	-1.332869213	-0.019829001	0.260922612	-1.260703891	-0.483825988	-0.375370471	1.2915	-0.5581	0.6009	0.0308	0.1173	-0.0366	0.8504	-0.345	0.244	0.7906	-1.5507	0.1416	-0.7131	-0.9652	0.2929	0.4313	-1.6497	0.7041
162	M	74	nod_cancer	303.386506	-0.700711432	1.914968276	-0.147090113	0.328166827	-0.969192593	-1.565940544	-0.845286042	1.953801854	0.488534241	-1.131994623	-0.691006612	0.734469308	-1.189561078	0.853774252	1.463987421	0.671039334	0.219949368	-0.432048639	-0.558941549	0.340475646	0.208016931	1.169565132	1.894146076	-1.236440984	0.399797823	0.251364236	-0.307411301	1.5412	0.041	-0.204	0.1184	0.1439	0.0753	0.0674	-0.2473	-0.587	-0.3634	0.9529	-0.2275	-0.4539	0.1543	-0.8693	1.4663	-2.0986	0.2418
163	M	86	nod	31.9046051	0.552076846	2.159226998	-1.264747548	2.18002386	-2.212538906	-1.254609891	-0.749997229	3.360203698	0.780170471	-0.299743605	0.253322108	1.011280503	-1.261837066	1.551209586	4.64606055	3.409730675	-1.390773557	2.435020215	-0.660967589	0.643380712	1.471623768	-1.180429342	0.387791385	0.728106895	0.209229046	-0.703512178	-0.216282376	0.9659	-0.0358	-0.0574	0.0607	-0.6248	0.0735	-0.3806	0.8025	0.0269	0.6899	-1.3808	-0.2229	-0.2775	0.7253	0.8585	0.5402	2.2765	0.1173
164	M	51	nod	12.32676833	-0.396280113	-0.774631477	-0.506446061	-0.651540239	0.392171704	0.114082413	-0.521856633	-0.545993094	-0.084869627	0.955501522	0.152991255	-0.986357347	0.735299116	-0.770607185	-0.364288646	-0.301498265	0.637151607	-1.398152904	0.185063274	0.602852692	0.43345502	-1.684028505	-0.248241174	0.090575854	-0.203813291	-1.751299343	0.211004983	2.0055	-0.5674	-1.3823	0.5015	0.9483	-0.4674	0.2903	-0.3593	-0.0135	-0.748	-0.4229	-0.4418	-0.588	-1.2158	-0.9073	0.2999	0.4525	1.6808
165	M	73	nod	39.12856632	0.222511792	0.007725594	-0.235507627	0.12716841	-0.772905053	-1.059172448	-0.424848811	-0.545993094	-0.46642552	0.375599995	-1.062179147	0.378632349	-0.476436389	1.096866057	0.157956959	0.717666773	0.154610265	-0.737123326	-0.660967589	0.796623461	-0.251164182	0.103246497	0.524299178	0.150439216	0.486749843	-0.111707036	0.482734631	4.3166	-0.0203	-0.5201	0.182	2.4978	0.2766	-0.1883	0.2353	-0.262	-0.5389	-0.6164	0.4721	-0.0469	-0.2416	0.2136	0.5755	1.0344	2.0416
166	F	70	nod	2.478988994	0.494504284	-1.142675554	-0.107347693	-0.096069409	-0.929956828	-1.241902153	-0.173380461	-0.545993094	0.311242205	0.542598591	1.134345479	0.011191096	-0.235615346	-1.187835683	-1.864012847	-0.788670617	1.452890079	-1.191465058	-0.622955757	-0.462138792	0.224711031	-1.61221798	-1.320976542	0.770098896	0.227831402	-0.598365849	0.096726593	1.92	0.3154	0.4762	0.0446	0.3267	-0.121	-0.2505	0.3002	-0.0287	-0.0985	-0.8287	-0.588	0.5701	0.0584	-3.7619	-0.2168	1.1535	1.4555
167	M	75	nod_cancer	55.87145958	-0.003524459	-0.876012185	-1.91820401	-0.251445404	-1.512994601	-1.026892455	0.049618382	-0.545993094	0.793876549	-0.050922575	-0.221322626	1.171372545	-0.698456056	2.430743789	0.015900348	0.480969566	0.809035011	-0.333677467	0.377901688	1.077083349	1.191392187	0.521608582	0.762533459	0.473197519	0.853578738	0.24118547	0.325397929	2.7937	0.9621	-0.5077	0.5678	1.2137	0.0754	-0.147516	0.4072	-0.006	0.4433	4.6652	-0.0454	-0.4114	-0.235	0.3243	-0.1637	-1.5469	1.248
168	F	73	nod_cancer	176.3423321	0.130761791	1.36450641	-1.756970311	0.691400722	-0.486062056	0.651430107	-0.676948332	-0.545993094	-0.589848878	-0.743624881	-0.856457658	-0.226432636	-0.910753546	-0.92191868	0.209650961	0.192661471	-0.131839763	-0.234997215	-0.548409972	0.075677179	-0.143702174	0.290877027	1.53125744	0.887377094	2.86083539	0.495799089	-0.549512612	0.4452	0.4544	3.8137	0.507	-0.812	-0.2263	0.4961	0.9471	0.7654	-0.4873	-0.3613	0.3986	0.3458	0.4678	-1.4347	1.0041	0.4114	0.6301
169	M	82	nod	14.4413775	-1.250686773	1.534816406	-0.370843635	0.961428355	0.13703734	-0.105442619	-0.273074346	1.916554486	-0.474345354	-0.341731724	0.483000418	-0.404417573	-1.439095649	0.78780284	-0.417006729	1.891606849	-0.318413333	2.361650779	-0.165194723	0.335012481	0.805057274	-1.909012356	-0.142350689	0.95626721	-0.033807	1.381057885	-0.538366717	-1.1173	-0.1348	-0.0122	0.1339	0.2001	-0.6723	-1.8943	0.1168	-0.1176	-0.7365	-3.0712	0.4406	0.3349	-0.2574	-1.8072	-0.567	4.0178	-1.9508
170	F	50	nod	21.46573979	-0.658766336	0.980835551	1.319523513	1.01089287	-1.108185612	0.96610069	0.934198907	0.525018246	-0.615800045	0.365371162	0.275618735	0.649610878	0.340226453	-0.515219137	0.368563018	1.46834432	1.000130848	0.382195681	0.106658432	-0.407459792	-1.395760016	1.662611405	0.122743238	1.011651837	0.159495035	0.451722638	-0.375303918	2.9745	0.3849	0.6273	1.0048	0.6814	-0.2163	0.7658	0.3936	0.4894	-0.3474	1.0368	-0.4074	-0.0805	-0.7326	1.3103	2.4895	-1.4936	1.5201
171	F	76	nod_cancer	16.79322959	0.450303	0.171417752	-0.460394965	-0.339666847	-0.258686428	-1.152008453	0.869798254	0.882030841	0.428835259	1.172003582	3.029591931	-0.920470592	0.246757911	-0.453886536	0.746075816	0.661555927	-0.241351488	1.018028971	0.898598889	-2.289567513	1.480654364	0.356785371	-0.041440276	1.658189357	-0.045431245	0.66043345	0.689990134	2.5183	-1.3347	0.3042	0.1352	0.2387	0.1289	0.2163	1.5378	1.1748	-0.3914	1.6231	0.3368	-0.3859	0.3581	0.4486	0.8	1.6808	1.3245
172	M	74	nod_cancer	537.0425522	0.762509821	1.8066015	-1.27537442	0.203588474	1.862024649	-1.129816094	-0.091764894	0.527660737	0.475939999	0.022155153	0.270631188	0.926305493	-1.338525774	0.190114722	1.143744201	0.302259531	-0.549264665	0.053607531	0.1440647	2.018384954	1.379382064	0.930400914	2.276088943	1.240751387	2.396047131	-0.963508947	0.413678324	2.0556	0.0094	-0.7187	-0.3768	-0.1966	0.0977	-0.2837	0.6921	-0.8388	-0.1456	0.928	0.1993	0.2565	-0.5835	-0.0936	-0.2869	1.875	-0.0839
173	M	70	nod_cancer	954.7025489	-1.178638343	2.34475465	-0.023416906	-1.227869941	-0.532521646	0.771611966	-0.078484744	-0.545993094	0.930704031	-1.300023336	0.223424967	-0.325212042	-0.651819469	-1.675460176	0.263151061	0.302259531	-0.360681293	-0.197278205	-0.480880942	0.153632042	-0.857726984	0.71555437	2.660876136	-1.236440984	-0.052574503	2.61964726	-0.643862127	-0.5036	1.1111	0.3546	0.084	1.7935	-0.3824	0.0763	-0.1072	0.6677	0.3011	6.7778	-0.2144	-0.1479	-0.0274	-0.3626	-1.2653	1.42	-0.6688
174	M	73	nod_cancer	13.99307839	-0.611728654	-0.052104069	-0.004455166	-0.077232657	1.558989217	1.714374258	-0.078484744	-0.545993094	-2.500322262	0.104458938	-0.379843943	0.649610878	0.167160242	-0.189165574	0.233259688	0.448882638	-1.923406533	-0.49888344	-0.316274413	1.564781725	1.049034153	-0.226233166	-0.163441738	-1.236440984	-0.151286603	-0.131539156	-0.081085905	0.1298	-0.0685	0.0115	0.0881	1.5578	-0.0678	0.3304	0.5636	0.4674	-0.2444	-1.6155	0.0925	0.3856	0.1409	0.0515	-0.157	-0.303	0.3848
175	F	68	nod_cancer	146.125259	0.184122307	1.513438377	-0.055354087	0.868277965	-0.445785821	0.313885798	-0.065293426	1.64442061	-1.656078872	-0.580267967	1.088784115	0.712000609	-0.51233748	-0.624912688	1.475518168	0.325669938	0.265988201	0.079627459	-0.07911538	0.204152801	0.008387438	1.27508827	1.405544037	-1.236440984	0.257237686	-1.512006531	0.024497994	0.4903	-0.9808	1.1861	-0.2463	0.1091	-0.2981	-0.030479	-0.6179	0.3026	-0.3578	-0.1159	-1.2796	-0.1539	-0.5616	-0.6503	0.017	-2.8425	-0.0722
176	F	60	ipmn	13.80488107	0.513087599	-0.995920112	-0.263376633	-0.290818292	-0.303513382	-1.07883093	-0.572210724	0.127754182	-0.404527877	-0.693334268	-0.439328556	-0.068836456	-0.189008334	0.535953952	-0.456374734	-0.537125736	-0.072852433	-0.326892385	-0.761088837	0.877084758	0.044489349	0.375963044	-0.172497947	0.69525451	-0.886166323	-0.218866105	0.336775973	-0.506	0.4716	-1.0289	-0.3239	-1.7718	-0.018	0.2409	-0.1022	0.2503	-0.214	1.0092	-0.1484	0.3734	0.3146	-0.509	0.6282	0.2233	-0.119
177	M	76	ipmn	2.618886954	-0.095871924	-0.507968109	0.19486143	0.869109673	0.477749172	-0.491286369	-0.589285244	-0.545993094	-0.530986231	-0.938510002	-1.474383174	-0.767849577	-1.174049119	-0.348807808	-0.876469404	-0.980172589	0.421323828	-0.737123326	-0.900260414	-1.496366555	-1.53545038	-1.791952248	-1.284259268	0.287967863	-1.221363465	-1.265461175	1.370582263	-0.3887	0.9419	-0.2642	-0.6299	-0.2925	0.0678	-0.126	0.315	-0.2326	0.4878	-0.2086	-0.3089	0.3464	-0.0602	0.4301	0.0258	2.056	-1.4468
178	F	68	ipmn	46.8560571	1.406534005	0.627281791	-0.270394372	0.341862145	-0.772905053	-0.699083111	-0.000628788	-0.545993094	-0.330581635	0.851088471	-0.215214549	0.205089401	-0.175008717	0.886348768	-0.857569109	-0.235199823	-0.188227039	0.120340397	0.04321035	1.034973658	2.681632936	1.206646075	0.644838929	0.721636671	-0.152915048	-0.81903441	2.199711592	-0.4746	-0.2007	0.5273	0.9367	0.2329	0.4962	-1.5193	0.8998	1.3711	0.2095	1.7433	-0.752	0.9078	1.4941	0.3228	1.819	3.4369	-0.3419
179	F	65	ipmn	6.912870836	-0.278076631	-0.47737316	-0.081211119	0.221344866	0.954812714	1.099716819	-0.555282768	1.053735883	-1.902042601	0.161421012	0.084374262	-0.055396609	0.365379212	0.428078889	-0.95419055	0.337253492	0.038151267	-0.160486807	-0.496324126	0.865137758	0.918833027	1.173889458	-0.635078754	-1.236440984	-1.463145901	0.035635797	-0.893915074	-1.6672	-0.7263	-0.6159	-0.2567	-1.3895	-0.6777	0.5116	-0.2056	0.1422	0.3062	-1.681	-0.3048	-0.1864	-0.2073	-0.0571	-0.4744	-1.1943	-1.0514
180	F	58	cp	63.42655197	0.499558176	1.033978164	1.45062017	-1.887473815	1.7687147	0.127340419	1.720570045	-0.209057577	0.533829465	-0.03857347	0.959400056	1.758959995	-0.110561119	0.582962976	-0.796009345	0.088825589	-0.159011963	1.06415019	1.438190137	0.423188171	0.499993524	0.380999968	0.847359156	-1.236440984	0.715537217	0.787266073	-0.548063656	-0.7131	0.6458	0.6491	1.0766	-0.6917	0.0832	-0.6934	-0.1335	-0.0403	0.5878	4.1266	0.1893	0.5477	-0.1147	0.7762	-1.4243	-0.0295	-0.2167
181	F	57	cp	15.15564995	-2.386963703	1.045882069	1.45062017	0.535118045	-0.969192593	0.8792268	1.308221208	1.898191185	1.281703554	0.552038903	-0.629704715	-0.612740047	0.018177009	0.452308636	0.356120393	0.49152996	-1.508197035	0.193813825	-0.596109431	1.481098106	-1.880618479	-0.721044808	-0.110062819	-0.352863641	0.239584983	-0.151679148	-0.592486888	-0.4718	-0.8829	1.9423	1.2355	-0.6644	0.2472	0.1806	0.4738	0.1523	0.8717	1.8195	0.6598	0.1151	-0.2461	-0.0424	0.2512	-0.7217	-1.2144
182	M	54	cp	11.781038	-1.04242849	-1.142675554	1.45062017	-1.887473815	-1.097744267	2.690370739	0.550739051	-0.545993094	0.492708945	0.150145747	0.503290305	0.286518515	1.015331081	-1.63414183	0.438433031	-0.834531481	0.972797729	0.549488237	0.197249497	-0.011521465	-1.06946866	0.932449808	-0.278526611	0.919493892	-0.167790583	-0.900533662	0.558191281	-0.0634	0.6598	0.623	0.8709	0.8986	-0.4374	-0.3113	-0.6053	0.1025	0.2474	-0.2634	-0.5925	-0.0101	0.0436	-0.9511	-1.238	0.6049	-0.0972
183	F	58	Stage IA	2.591651663	-1.701297017	-1.142675554	-2.756802491	-0.232189876	-0.727683651	-0.449434433	-1.4061245	0.681724109	-1.490988967	-1.278305824	-1.846432725	-1.755406868	-1.084796032	-0.334023585	-0.851314309	-0.930204197	-2.500770411	-1.253041985	-1.148350121	0.175320173	-0.478605683	-0.13698402	-1.291251126	-1.236440984	-0.969164223	0.140513957	-1.724690557	-1.0002	-0.169	-0.9043	0.0045	-0.8429	-0.3012	-0.0514	-0.6337	-0.6719	-1.4582	-1.3031	0.1677	-0.7807	0.4963	0.8684	-2.7057	-2.7074	-1.904
184	F	64	cp	471.5438293	0.624495873	2.541988842	0.714542671	0.417679506	0.612913203	0.048830738	0.16990534	-0.545993094	1.524626719	2.16314125	1.683509014	-1.129745644	1.908310648	1.045285728	-0.313119251	-0.301498265	-0.707285827	0.403120612	0.844116545	-1.564760733	2.193084466	0.543503732	2.189098684	0.797124442	1.149645554	1.364895523	1.87088223	0.1488	-0.2033	-0.7865	-0.35	-0.9996	-0.3399	-0.483	0.0017	0.9647	-1.0027	2.2053	-0.714	-0.1935	-0.3279	-0.3183	-0.443	3.9531	0.5906
185	F	64	cp	29.40065176	0.618912853	0.100885285	1.45062017	-0.381798796	0.388382424	0.381546135	0.38001872	-0.545993094	1.092871996	-0.231493274	0.011234371	1.600933044	0.000141493	0.559528837	0.522714425	0.075381205	-1.531891527	0.308778821	-0.984673892	1.187585177	0.408504441	1.866846394	0.333126374	-1.236440984	0.649609838	-0.348884022	0.859361033	-0.7721	-2.0573	0.3788	-0.3895	-1.2623	0.7868	0.0877	0.6743	-0.2593	0.4684	-0.5434	0.2934	1.2976	0.1044	0.3126	-0.4549	0.8201	-1.8789
186	F	67	ipmn	8.767858588	0.082127498	-0.774631477	0.223677141	1.120505315	-1.046193331	-0.995983977	-1.684344863	-0.545993094	-1.156093986	0.851088471	0.289169222	0.504422423	-0.303142486	-0.275437324	-1.557618332	0.00649013	-0.364009641	-1.343742975	-1.116140452	-0.132587739	-0.646252897	1.260922413	-0.476095163	-1.236440984	-1.524446008	0.308048892	0.130858433	-0.218	-0.0035	0.1641	-0.6192	-3.2016	0.0002	0.4273	-0.3619	-0.3542	-0.5543	0.4521	0.2094	0.3811	0.6216	-0.5911	0.1832	0.2053	-0.6343
187	M	68	Stage IA	0.0394371	-0.623265227	-1.142675554	-0.370843635	-0.502750833	-0.642548848	-0.078300391	-0.287736828	-0.545993094	-1.119035187	-0.139359463	-1.602629353	-0.823461759	-1.286883464	0.151186734	-0.808148488	-1.86075607	1.971816119	-0.936900729	0.102471923	-0.870710195	-1.927449045	-0.715652201	-4.090492694	0.348264199	-1.628561951	-0.664896193	1.041537888	0.9093	-0.0496	-0.2138	-1.0178	0.8485	-0.4957	-1.8345	0.0295	0.0091	0.301	2.2178	-0.0497	-0.0911	0.653	-0.2585	0.5814	0.8794	0.2465
188	M	50	cp	8.374201019	0.584455342	0.062563409	0.975801122	-1.000968231	0.948783361	1.685201029	0.886096651	-0.545993094	1.10954778	1.349536169	2.983331624	-0.404417573	1.908310648	-0.118693185	-0.105909718	-0.370531423	1.341967632	1.584625923	2.776159409	-2.024480609	-0.760211241	-1.208432814	-0.5068187	1.268733984	1.008334674	1.277168523	1.376061353	0.6843	-1.3787	-0.23	-0.048	0.069	0.0081	0.3812	1.4754	0.8712	-0.1105	2.5501	0.3759	-0.3772	-0.8184	-0.1739	0.5199	2.0237	1.0796
189	F	65	cp	53.17778333	-0.007490404	0.675622361	0.389710982	0.128624471	-0.178570631	0.983625591	0.369500857	-0.545993094	1.374862172	1.414183312	3.029591931	-0.697369988	1.408440348	-0.754149271	-0.392846008	-0.811443987	-0.392685217	1.114068876	2.722858257	-2.231683385	0.415751559	-0.222562949	0.729485066	1.507802198	0.895591996	1.503606582	1.877041615	0.86	1.2481	-0.6357	0.2127	1.7333	-0.1136	0.1636	0.4051	0.2106	-0.3572	-0.5552	-0.6279	0.0978	-0.0651	-0.3035	-0.1088	-0.7825	1.0478
190	F	70	cp	6.57116125	-1.224270274	-1.142675554	1.45062017	0.457995294	0.285774673	0.860344779	0.472237353	-0.545993094	1.286624231	0.504427774	-0.171249112	0.689416092	0.613183045	-0.803731488	0.462093294	-0.980172589	0.816613189	0.321999303	1.056102014	-0.163469581	0.066947645	0.568323042	-0.668984213	0.954479084	1.9849206	1.04800476	-0.373647889	-0.1959	0.8726	-0.2891	0.8186	-0.4996	0.1041	-0.5115	0.4968	0.506	0.6629	0.6836	-0.2247	0.5733	0.6325	-0.0243	-0.0018	3.3453	-1.3639
191	M	78	cp	66.1529846	-0.040379532	0.171417752	1.184761167	0.180003021	0.164192773	0.859259612	-0.317392947	-0.545993094	-0.705695481	1.928877302	2.2854638	-0.404417573	1.849955165	-0.609053246	0.559211297	0.348757433	1.152430801	-0.545158515	1.292508511	0.938203907	2.302779937	-0.581769667	0.875508073	0.937799997	0.420981151	0.365339724	-3.164255171	-0.05	-1.541	0.3147	-0.1258	-0.4732	-0.1084	0.3592	0.8909	0.0449	-0.5888	1.1776	-0.3671	-1.0028	0.5486	0.6843	0.3484	2.9392	0.7253
192	F	50	cp	8.60504247	-0.026662128	0.088357805	0.280298217	-1.887473815	1.624038127	0.30533401	-0.606508889	-0.545993094	-0.724339263	1.070136168	-0.505304689	-0.978067114	1.222628617	-0.770607185	0.733552685	0.192661471	1.380914134	0.110265556	0.102471923	0.144217001	-0.618464564	-0.313452469	-0.488631683	-1.236440984	-0.212753805	0.178521804	-1.37281057	0.0936	-0.1636	-0.6236	0.2613	0.0773	0.076	0.2578	-0.1479	0.6168	0.6452	0.8812	-0.6837	-0.0395	-0.7323	0.4828	0.8859	-0.5736	1.3794
193	M	62	cp	28.64018557	-2.6067205	0.484693245	0.23510794	0.623097796	1.501827697	0.385466586	0.238706321	-0.545993094	-0.633353521	-0.063341254	1.308779348	1.727807293	0.009191611	-1.512734009	0.570288982	0.348757433	0.889759622	0.882581224	0.46043905	0.576815307	0.4557503	-1.19020294	0.315599262	-1.236440984	0.322959518	-0.769618025	-0.565738424	-1.7297	0.0849	0.316	0.407	1.273	-0.1114	0.5189	0.0504	0.0461	0.3357	-0.8309	-0.8783	0.0938	-0.6302	-0.7046	1.5667	1.3238	-2.17
194	F	70	cp	39.39594516	-0.741686038	-0.230947474	0.063825892	-0.183399075	-1.909392248	0.134342987	0.441974436	-0.545993094	0.352998363	0.741482626	-0.098290217	0.154216415	1.45113474	-1.008571352	-0.105909718	-0.155857157	0.956983599	-0.389095216	-0.192922971	0.83179268	-0.634652369	0.499545868	0.528853908	0.931886578	1.352356088	-0.393112263	-1.045735007	1.4714	-0.4324	-1.574	-0.4969	0.0721	-0.4992	0.2101	-0.504	-0.4673	-0.5152	-0.6226	0.0176	-0.0685	-0.1999	-0.2386	0.0774	0.3754	2.3114
195	M	46	cp	3.673382229	-1.370571066	-0.876012185	0.269079592	0.808719227	0.916884053	1.670088459	0.249943358	0.772521804	0.329944068	0.045985759	-0.346245797	0.06374209	0.54834409	0.617853931	0.3529958	-0.76620294	0.207627838	0.222221795	-1.052785752	0.997692032	-0.834351742	-0.85539555	-1.057955041	0.071868156	-0.282133244	-0.929766716	0.431032769	0.424	0.343	-0.4656	0.8943	0.1719	0.5156	-0.3929	0.0526	0.126	-0.9243	-0.3342	-0.2453	0.3423	-0.6819	-0.0476	-1.2082	-1.9568	0.6842
196	M	61	cp	122.9393544	-0.695862835	1.511988161	1.000854294	-0.315017102	-0.956044221	-0.424909897	2.265184573	0.575369147	0.234013329	0.73282128	1.391362482	0.154216415	1.16166933	-1.593253892	-0.185008709	-0.050739952	1.057000384	1.391571403	1.967557134	-0.469632755	1.380825295	0.61153946	1.289989991	0.379049815	0.054094155	-0.084635978	0.102130439	0.3062	0.5954	0.1533	1.1626	-1.3566	-0.3798	0.7366	0.3067	0.9747	-0.2391	-2.094	-0.198	0.2275	-0.4964	-0.2962	0.2539	-0.1706	1.468
197	F	61	cp	23.57082786	-1.126876223	0.088357805	1.36996727	0.575174964	1.515045238	1.064366315	0.942103105	-0.545993094	0.209040954	1.024995145	1.548005157	0.317438803	1.552804932	-1.955182254	-0.189272996	-0.788670617	0.618180189	0.369498789	1.165190135	-1.63271216	-0.95652973	-0.907738601	0.185312469	1.238717049	-0.131909171	-1.338605242	0.742286233	2.0288	-0.2044	0.3342	0.3012	1.0232	0.5557	-1.0715	0.1028	0.4331	-0.0228	2.1588	-0.6818	0.8818	-0.1869	1.4895	-0.7212	0.2921	1.1024
198	M	59	cp	21.53785859	0.471171348	0.26478773	0.19486143	-1.887473815	-0.351735709	-1.092890871	1.165598011	-0.545993094	1.177102168	1.269370622	1.099771383	0.655319526	1.545746191	1.024462301	-0.285829502	-1.005727541	0.581233653	0.326380296	-0.30659531	-0.375868819	0.596849859	-0.183388495	0.124986517	-0.352863641	1.323713829	0.060289582	0.157357451	2.8813	-0.3113	1.0742	-0.2123	0.454	0.5856	-0.373	-0.275	-0.0113	-0.3521	-0.0676	0.889	-0.3446	-0.5624	0.5125	-0.0794	-0.2195	3.3736
199	M	60	cp	8.485105583	0.967371246	0.160175208	-0.074720889	-1.285934558	0.992164404	1.047393774	0.472237353	-0.545993094	2.339134626	-0.413539689	1.076445018	0.655319526	1.039391549	-2.068308431	-0.94099382	0.254432939	0.375105067	1.42971787	1.435558453	-2.165283807	0.473645681	-1.530284849	-0.498019256	0.793219306	0.404216811	2.083403141	0.788536128	-0.8776	-1.3338	-0.2666	0.3123	1.2002	-0.1028	0.3727	0.4558	0.8115	0.4525	0.1679	-0.6109	0.8415	-0.118	0.6412	-0.0851	1.8843	-0.0098
200	M	57	cp	11.5695158	-0.348946079	-0.573790276	1.45062017	-1.240099594	0.898468071	1.559380148	0.348295333	-0.545993094	-0.192796397	1.445809531	2.039716491	-2.725673617	1.74195476	-3.17463244	0.337288209	-0.353004385	0.723099128	0.944620262	2.057987539	-2.615027201	1.797806386	-0.599932418	-0.290644024	1.24604725	-0.934025618	1.983709099	-0.820694973	0.0694	1.948	-1.2907	0.103	-0.2299	0.0476	-1.8452	1.2396	1.1575	-0.7501	0.4387	-0.2767	-1.94	0.9806	-0.8036	-0.5572	-1.6494	1.5103
201	M	66	cp	28.80591406	1.40820404	0.463589634	1.412382559	0.859931998	-0.043800519	0.331599177	-0.000628788	-0.545993094	1.413727538	1.107060141	1.481714295	2.514702321	1.047310394	-1.15132187	-0.882815349	0.543355054	0.216201021	2.106507055	1.236618695	-0.19632781	1.652214049	0.219587269	0.319458283	0.672622849	1.171502486	1.33952116	0.312377276	0.9994	-0.2294	1.5695	-0.6325	0.1323	0.5853	-0.3903	1.2018	0.2406	-0.216	0.9267	-0.1652	0.4177	0.8681	-0.3853	-0.1449	0.3946	0.7659
202	M	52	cp	13.97226991	0.135134179	-0.47737316	1.45062017	-0.055311431	0.193105082	-0.39681964	2.497015727	-0.545993094	1.653116276	-0.191534907	1.03375103	2.883163161	0.457036178	1.335433036	1.29398986	0.824542442	0.001063742	1.291719876	0.205344993	-3.313478512	-1.708410955	1.082692689	-0.164437051	0.577093058	1.617947149	-0.303151406	0.472112507	0.8202	-0.9084	0.245	0.5919	-0.3737	0.466	1.0456	0.2614	-0.2917	0.5006	-0.5493	0.8832	-0.2199	-0.3825	-0.912	-0.4294	-0.0169	-0.1417
203	M	59	cp	8.615234682	-0.277451938	-0.420148145	0.87728436	0.3218945	0.41103088	1.000976288	-0.731479772	-0.545993094	0.662048583	2.15860096	0.176225371	0.767957776	1.908310648	-0.290002115	1.198490437	-0.461030049	1.475017726	1.199440485	1.065103124	0.21317487	0.252640643	-0.831551499	-0.487839971	-1.236440984	0.172043107	-0.200735305	0.224458072	2.9028	-1.0294	-0.9107	-0.1564	0.4914	0.2734	-2.2236	-0.2059	-0.3795	-0.7492	-1.7607	-0.8068	0.2206	0.0002	-0.6426	0.5401	-2.4062	2.2629
204	M	62	cp	37.25459783	2.129142754	0.2145593	0.624020609	2.435987786	4.613130952	1.033941455	0.725537785	-0.545993094	1.158491414	2.62763564	1.043340432	2.465915499	1.11017821	0.940046002	1.367139739	-0.155857157	0.638784748	0.259278999	0.795169628	1.07549172	3.039287228	-1.033120303	0.491475212	0.621880927	1.635849546	-0.074417268	1.853688311	2.2246	0.0099	0.9976	0.0502	0.0691	0.4476	-0.311029	2.4289	0.9426	0.4239	-2.0288	0.4942	1.2588	1.3444	-0.7662	3.2438	3.8559	2.0792
205	F	58	cp	3.631926959	0.565179933	-0.273392704	1.45062017	1.264957565	1.409760449	2.985358851	2.625411996	2.01751446	2.527768141	2.094034976	1.105889711	3.95251259	1.908310648	0.698079925	-0.628883443	1.559770011	1.044854193	3.302491387	4.049335675	-3.961129563	-2.041345576	0.133190258	-1.065545797	1.331519246	0.451800319	3.250973973	1.034069669	1.2146	-0.1198	0.8002	1.1795	1.6576	0.3461	-0.2018	0.9966	0.9663	-0.349	3.4992	1.4981	0.8043	-0.5247	-0.497	-0.7586	2.2853	0.3204
206	M	54	cp	7.874688196	0.029414737	-0.729256743	0.681585459	0.639023723	-0.443124083	-2.408904112	-0.555282768	1.354546033	0.654581875	0.045985759	-1.2214414	0.414942391	0.930186226	0.831906749	-0.564159215	-0.479732107	0.305097467	-0.957395682	-1.116140452	0.062769037	0.399064702	0.698523358	-0.547952524	0.754165961	-0.080911836	-0.218880702	-1.098826788	0.8495	1.1764	0.0633	-0.8027	0.6815	0.0644	-0.938	-0.2829	-0.3767	0.0923	2.6943	0.01	-0.2398	0.2293	-0.9743	1.0379	-1.3113	1.4239
207	M	57	cp	14.86719932	-0.509248832	-0.084192032	0.509703285	-0.721604711	2.156778111	-0.947947019	0.15820148	-0.545993094	-1.035965481	1.070136168	0.316045101	0.438982981	1.663889117	-1.133191553	0.079251331	0.128522711	0.857479109	-0.693246042	0.176910281	0.232976774	0.700364529	0.186584312	-0.122914863	-1.236440984	1.280039434	0.601455792	-1.036400912	2.172	0.2449	-0.1103	0.0501	1.2206	-0.2651	-0.072	-0.2023	0.1842	0.5347	1.0689	-0.0743	-0.2734	-0.1992	0.6964	-0.1244	-0.1691	1.5282
208	F	74	cp	8.596450282	0.865437205	-0.823370274	1.033859714	-1.887473815	-0.557478467	0.035395484	0.272227152	-0.545993094	0.496872069	0.867477466	2.056289241	-0.612740047	1.908310648	-1.206220759	-0.580116213	-0.576511478	1.015052749	-0.010751129	0.077223801	-1.563323973	0.67420988	-1.36882941	-0.489299838	0.938943197	1.575020448	-0.279118637	0.262844642	0.6499	0.566	0.8439	-0.1061	0.6252	0.0405	-0.324564	-0.002	0.2851	-0.1023	2.7447	-1.1839	-0.8236	-0.5534	0.6943	-0.8967	0.9885	1.9742
209	M	56	cp	23.92039379	-0.007755143	0.125246321	1.165435648	-0.743931509	0.367436209	2.15220976	1.004221461	-0.545993094	1.876197484	2.07050957	3.029591931	-0.339506954	1.908310648	-4.096426358	0.496991824	1.5541999	-1.128806159	2.900540889	4.258608638	-5.178106786	-1.316704824	-0.167086614	0.195158537	1.668995578	-0.53658461	2.833040115	1.50319433	2.7622	-0.9092	-1.3881	-0.1474	1.3114	0.3081	-1.6869	1.5229	1.3486	-0.4096	5.3831	-0.6103	-0.8791	-0.5485	-0.4806	-1.1208	-0.2682	2.8156
210	M	70	cp	27.23344851	1.88943694	-0.153484777	1.45062017	-0.004458582	0.870582503	0.74487054	-0.201353905	-0.545993094	0.698834863	0.127420704	-0.865868076	0.678080027	0.690666323	0.111868809	0.414446971	-0.109996293	0.941506799	-0.280239353	0.288996826	0.478679328	0.164841004	-1.100870746	0.281914224	-0.022330955	0.19820896	-0.012992186	-1.330840183	-0.6743	-0.1626	-0.109	0.0439	0.0897	0.461	0.366	-0.2178	-0.1212	-0.545	-1.3386	0.0196	0.8935	-0.0336	-0.9859	0.3113	0.3194	-0.0124
211	M	59	cp	31.40372049	0.606235403	0.518427449	0.263450697	-1.149106717	-0.119570851	-0.61499356	0.653817344	0.727733168	1.070345418	0.653298483	0.731005845	1.120366303	0.9156606	-1.187835683	-1.466395393	-0.155857157	-0.498332097	-0.886859003	-1.027830365	-1.477694592	-0.33671085	0.28032797	0.377207986	0.890182212	0.145800363	-1.242612899	-0.485747508	0.9768	-1.4684	0.2535	-0.688	-0.7578	0.0681	-0.8312	0.0311	0.0849	0.3186	-0.3904	-0.3508	-0.18	0.0771	0.5465	-0.3109	0.4978	1.0526
212	M	79	Stage IA	36.3676485	-1.058468601	0.100885285	0.020598007	0.038293729	1.299758235	0.813898213	-0.039172584	-0.545993094	0.420109623	0.955501522	1.226652114	-0.035313824	1.513481724	-1.532709659	-0.596220735	-0.284675844	-0.4970351	-0.010751129	0.551437523	-1.032338786	0.084594549	-0.971597784	0.475359481	0.814826698	1.921550348	0.13054356	1.016020913	-0.867	-0.8939	-0.2327	0.5508	-1.5011	0.0416	-0.2707	1.4488	0.3029	-0.5766	-1.6317	-0.2837	0.0187	0.3714	-0.2885	0.847	3.444	-0.7932
213	F	78	ipmn	3.786163352	1.015765215	-1.142675554	-0.641899478	0.554243651	-0.913791841	1.148448709	0.049618382	-0.545993094	0.183646015	1.643880699	0.07897693	0.609440713	1.56680455	-0.260926377	-1.475305694	0.128522711	-0.493257095	-0.633902529	1.121463773	0.001686258	0.373179796	0.534519554	-1.037729675	0.320113529	0.278102586	0.71776461	1.485727414	-0.3672	0.5553	0.2828	0.5528	-1.2419	0.3058	0.1591	0.2902	0.6914	-0.1131	-2.0469	0.4478	0.4232	0.1266	0.0435	1.0893	1.094	-0.4763
214	M	70	Stage IB	7.542140664	-0.2640785	-0.64694035	1.45062017	-1.887473815	-0.748683374	-1.052668516	-0.731479772	2.310455469	-0.160239695	-0.644165472	0.070611896	0.396824984	0.018177009	0.452308636	-0.527485018	2.513064311	2.025103967	0.159974718	1.264699656	0.190894753	0.902718245	-0.34212985	-0.576810462	2.123467742	-0.522195415	-1.368743222	0.147521926	0.9973	-0.3573	0.097	0.1377	1.3412	-0.2231	-0.401	-0.0078	-0.4201	0.0543	-0.0718	-0.5143	0.3079	0.1288	1.2342	-0.6434	-0.5333	1.0392
215	F	77	ipmn	57.66405867	0.666735066	1.347948738	-0.882999688	0.637043436	0.786586579	-0.292442957	1.027020499	-0.545993094	0.517516206	0.680126111	1.756159657	-0.705145299	0.665959996	-0.319294838	-0.645447372	-1.28534548	-1.522196791	0.583026312	0.608197867	-0.293995133	-0.214061585	0.575342441	0.783655057	0.895738683	-0.052088448	1.170013875	0.407936791	-1.2181	0.9168	0.4347	0.1146	1.3859	-0.5592	0.929	0.9514	0.4184	-0.6259	0.2924	0.0464	-0.2265	0.1796	-0.389	1.8307	1.0584	-1.6951
216	M	75	ipmn	10.31180075	-1.721580763	0.715798073	-0.298670829	1.677785643	0.562211417	-0.602408856	-0.440689014	2.292623156	0.1682002	0.172638897	-0.692356628	0.261624206	1.042036713	0.045450869	2.180179607	1.614474777	0.746356441	0.50356827	-0.083582075	-0.150340333	-0.942060376	0.208913751	-0.367615005	-0.349073611	-0.610229317	-0.31826462	-1.426049081	-0.3285	1.4006	1.4465	0.174	-0.4785	-0.4384	0.9057	0.0151	-0.3149	-0.5968	-0.1953	0.0604	-0.1967	-0.1985	0.4116	-0.2366	-1.4114	-0.4514
217	M	80	Stage IB	4.64603833	1.555583613	-1.142675554	1.45062017	-0.670041678	0.609449941	1.080936416	3.253127484	-0.545993094	2.917305256	-0.518170633	-0.098818746	1.475009061	-0.826152666	-0.260926377	0.305441617	-0.596557429	-2.327533674	2.657072593	2.922538277	-1.574321317	-0.971048441	1.288595597	-0.900847845	-1.236440984	0.130385122	0.341141547	0.550097544	-0.8914	2.177	0.1612	0.7603	0.8429	0.0846	-1.0099	0.8538	0.2396	1.2224	2.6897	0.7141	0.3977	-0.2535	0.3804	-0.166	1.1489	-1.9219
218	F	61	Stage IA	15.58206817	-1.081294849	-0.995920112	-0.407754421	-1.887473815	0.461238782	0.091478618	-0.187317585	-0.545993094	-0.128374271	1.282935647	-0.812072923	-0.589940065	1.908310648	-0.561855804	0.592235226	-0.616846366	-3.405781864	-0.038406411	-0.906208294	0.312925172	-1.786045319	-0.162819355	-0.091504816	0.613952451	0.070422184	0.483766484	-0.069926164	-0.7859	0.388	-0.5434	-0.7451	-0.9003	-0.0837	-0.335	-1.0381	-1.054	-0.5492	1.9275	0.128	-0.5214	-0.0595	0.25	-0.2236	1.6285	-1.7073
219	F	68	ipmn	24.31494889	-0.025323463	0.575104175	1.380641059	0.417679506	1.477611991	2.017362537	0.216038315	-0.545993094	0.605121211	1.070136168	2.773614669	-0.129831223	1.908310648	-0.515219137	1.236567583	0.671039334	-1.490881944	0.169721385	2.291934157	-0.717349434	0.132846361	-0.991011509	0.206100399	-0.242533386	0.80374622	1.930614936	0.071185512	-0.8868	-0.0766	0.8395	0.3816	-0.2728	-0.0984	-0.4802	-0.0054	1.6546	-0.0562	-1.0005	-1.056	0.3574	0.0668	-0.5277	0.137	0.2121	1.1778
220	M	65	Stage IB	15.81494283	-0.181635143	-0.021509121	-0.901177288	-0.696929421	-0.091746726	-0.011341846	0.16990534	-0.545993094	-0.801320501	0.13881251	0.278787296	0.498513607	0.763647625	0.379166024	-0.317709399	0.00649013	-0.512111614	0.805205753	0.241494754	-1.117562637	-0.153623463	-1.630043508	-0.081583229	1.550259203	0.282831825	-0.617349639	0.593728354	-1.5273	0.2965	-0.6136	0.1578	1.8764	-0.0768	-0.1812	-0.1345	0.0343	-1.0295	0.5975	-1.2941	-0.0823	-0.6612	0.4669	0.5336	-1.5161	-1.6975
221	F	82	Stage IIA	229.723254	0.005166875	2.202282408	1.017413328	3.188741504	-0.26857749	2.116658286	-0.132150498	2.597990103	-0.892923477	-0.050922575	1.203593923	1.393825732	0.126756353	2.266859368	-0.62339695	3.409730675	-0.282163444	2.031447131	0.343440084	-0.414875199	-0.284749959	-0.165136231	1.708125664	1.238675693	0.299222934	0.670226696	1.027102485	-0.1782	-0.163	1.2161	0.8943	2.3362	-0.1921	0.6442	0.1458	-0.102	-0.0971	-0.7891	-0.0483	-0.4506	0.0362	0.2597	0.3723	3.9869	-2.5186
222	M	67	Stage IB	196.6825741	-0.080298087	2.013420482	0.545071243	-1.215752317	0.726196861	1.445056229	1.633631681	-0.545993094	-1.460043435	1.262556677	0.32271778	2.401286498	1.103905343	0.072153058	-1.663809436	-0.12514406	-1.045542014	1.282513027	1.756560381	-2.267582736	-0.59269146	0.159741314	1.604268477	0.51470464	1.446883926	0.052795048	1.170740841	-1.2202	0.6737	-0.0617	0.7971	-0.7137	0.9033	-0.0058	0.8473	1.2544	0.0897	0.7739	1.0717	0.8569	-0.7289	0.2308	-0.9387	2.0379	-1.6827
223	F	73	ipmn	25.72803712	0.123448369	0.649206248	1.45062017	0.858256468	-0.221945801	0.927384977	1.079215089	1.746626554	1.424969576	0.260384196	-0.889188989	1.872768644	0.664176529	0.228660432	0.168419213	0.745032236	0.498889753	2.639465667	1.328261793	-0.369063364	-0.989644509	-0.637684499	0.243882037	0.792490572	0.522090637	1.257921351	-0.338888899	0.5551	4.2149	0.2387	0.3031	0.1679	-0.0295	-0.5832	0.5577	0.3207	0.3964	1.4405	1.1581	0	-0.3908	-0.4075	1.145	3.114	1.6162
224	F	68	ipmn	6.603395146	0.711322785	-0.686811514	-0.256379206	-1.797098976	0.762282988	0.529911586	-0.332389937	-0.545993094	-1.059234244	0.104458938	-0.655502385	1.125493731	0.546385473	-0.991087106	-1.431203083	-0.834531481	-0.728696678	-1.086636407	-0.061317795	0.572370141	-0.183943657	0.557453466	-0.665711432	0.658528251	-0.411020662	-1.477759909	0.157765611	-0.1082	0.4311	0.7452	0.4124	-1.3094	0.1613	0.0821	-0.2387	-0.1508	0.5005	-2.5593	-0.0314	0.3265	-0.3662	-0.2262	-0.2214	-1.8473	-0.4453
225	M	61	ipmn	73.60906649	0.316561108	-0.153484777	0.49438575	0.088737086	0.797846454	-0.777697696	-0.555282768	-0.545993094	1.834155376	0.344769987	-1.271505478	-0.791596988	1.254267586	0.78780284	0.157956959	-0.658177277	0.573059695	-0.267172824	-0.590770171	0.780235159	-0.038483858	0.611997243	0.946936843	-1.236440984	0.379649656	0.113437954	-0.039309699	0.3066	0.1925	-0.0911	-0.0756	3.4914	0.0813	-0.1955	-0.1799	-0.0085	0.2957	0.3933	-0.2706	0.1417	0.0307	0.2467	-0.079	-0.7772	0.0457
226	M	68	ipmn	4.692627933	-0.483539629	-1.142675554	-0.094244086	-0.580018422	1.33611674	0.863054749	0.024654824	-0.545993094	-0.73374873	-0.258540357	-0.165809067	0.305096861	0.261598076	2.127488279	-0.701826405	-0.637384253	-0.543392045	-0.461385032	-0.517045164	0.65351326	-0.289447551	0.216806471	-0.894174447	-1.236440984	-0.005028542	-0.656129746	0.149663188	-1.1763	-0.7814	-0.6076	0.2914	-1.5836	0.3388	-0.7546	-0.1138	0.4809	-0.3399	-1.4642	-0.1563	0.0509	-0.7259	0.3849	1.2296	-1.2998	-2.6607
227	F	79	ipmn	33.02006288	1.315957153	0.007725594	-0.725273584	0.673207315	0.071043741	-0.915390834	-0.424848811	-0.545993094	-0.246402278	1.08498006	1.063715572	0.958364563	1.908310648	0.032031346	-0.397651418	0.229997223	0.40687829	-0.333677467	-0.119568144	0.565779754	0.419370495	-1.765521708	0.410775373	0.675389385	0.38322896	-2.27822533	-0.077504859	-0.5401	-0.1837	0.8519	0.7142	-0.6225	-0.1771	-0.2875	0.1543	-0.0196	0.6138	-1.4533	0.2039	0.8278	0.3122	-0.6966	-0.0901	1.0975	-0.1075
228	M	76	ipmn	25.16865749	1.139572671	0.125246321	0.473810226	1.236923828	-0.107939125	-0.959448209	-0.078484744	0.500387695	0.450429949	1.495486215	0.232202326	-0.775751088	1.908310648	0.629415667	-1.056487652	-0.556702764	-0.493472785	-0.136452424	-0.165194723	0.927226775	1.148938688	-1.219192477	0.229180126	1.079056833	-0.231361491	0.517897377	-0.720713091	-0.4667	0.4407	0.248	-0.233	5.423	-0.4169	-0.7187	0.4354	-0.0174	-0.2638	2.1648	0.2104	-0.2296	0.8094	0.2323	-0.8415	1.7074	0.3009
229	F	79	Stage IIA	273.2131753	-0.413498867	1.0369744	1.1263149	1.25567884	1.584750045	2.460264236	-0.215490846	-0.545993094	0.320622267	1.426888302	0.874219066	1.384175097	1.669514434	-1.802090726	0.15445553	0.075381205	-0.108845953	-0.234997215	0.850580177	-0.34441829	0.374642292	0.280802616	1.824083677	0.537207549	2.660430643	0.847775911	0.423143089	-0.391	-1.7615	0.6077	0.5874	-1.5015	0.3868	0.8914	0.6155	1.1574	-0.654	0.5215	-0.3777	0.484	0.118	0.5743	1.1826	1.389	0.2035
230	M	77	Stage IIA	67.82373612	0.687970929	1.564965021	1.45062017	-1.360049931	1.249537322	2.271833837	3.479151779	-0.545993094	1.762550162	1.248865269	1.513455724	0.723249362	0.758691198	-0.721439027	0.000653335	-1.058038574	-0.899269592	2.351515269	1.932343792	-1.379524777	1.455773973	-0.19002625	0.892189926	0.716701042	1.515080739	-0.850118422	1.803216536	-1.1129	0.0308	-0.1086	0.6459	2.5278	0.3049	0.0628	0.8323	1.2254	0.6856	0.7318	2.1481	1.2223	-0.3694	0.1675	0.5684	3.7109	-2.6707
231	M	76	Stage IIB	19.70712604	-0.335300411	0.302379263	0.057697601	-1.887473815	-0.328775464	-0.712387222	-0.589285244	-0.545993094	-0.013104317	-0.48776588	-1.124311633	0.79014206	0.459139028	0.652437473	-0.889184497	0.154473879	0.239103362	-0.782326406	-0.906208294	-0.090908804	-1.378616725	-0.629347445	0.06557393	-1.236440984	-0.342291719	0.684959667	-0.272332244	-0.4701	-1.656	-0.3135	-0.2363	4.1658	-0.218	0.9214	0.0878	-0.9159	-0.067	3.6288	0.4003	-0.2099	1.6704	-1.0936	-0.8276	2.2327	-1.1107
232	M	70	Stage IIB	73.5328234	1.645297108	-1.142675554	0.378989858	-1.028600178	0.712942023	-0.761139555	1.888617791	-0.545993094	1.07600884	1.550066133	0.358874014	-0.567258116	1.148386189	1.354674283	-0.617927683	-0.424241385	-0.26596677	-0.148421353	0.400648318	1.979421683	1.955510176	-0.961186084	0.946243731	0.840367506	0.074333421	0.663062156	-1.125710311	0.8874	0.2984	-0.0518	0.2351	0.3997	-0.0112	-0.5262	0.1963	0.8522	0.2597	3.7967	1.2689	0.3462	0.0001	-0.0365	-0.6678	2.2573	2.6587
233	F	50	Stage IIB	4.153633975	1.002695434	-1.142675554	-0.475648072	-0.533598523	1.304985385	-0.750869918	-1.02934547	-0.545993094	0.055385366	-0.139359463	-0.233026401	0.456927252	0.035957296	-0.887786233	-0.590836001	1.609084058	0.005832318	-0.773175869	-0.841449926	0.932499999	-0.389751393	-0.117632058	-0.975776604	-1.236440984	-0.373666303	-2.497318578	-0.347300817	-1.349	0.777	0.29	-0.1467	-1.2423	0.1223	0.4318	-0.5787	-0.7711	-0.1167	-0.6594	-0.0976	0.1949	0.8708	-0.2109	0.9511	-1.3443	-1.6099
234	F	71	Stage IIB	156.4686781	2.71401416	2.093062025	1.45062017	-1.71837182	-1.022501666	-0.625127062	2.832520878	0.937880354	0.229051986	-0.564578864	0.368483431	0.109212782	-0.386804148	0.279472878	0.812187646	-0.155857157	0.422809796	2.03563987	2.060106293	-3.323938457	-0.597282368	1.095842462	1.451285746	0.646682379	-0.35284203	1.731821846	0.738390703	0.2495	0.5907	0.5493	0.6833	3.4845	0.5553	-1.4461	1.5184	0.478	0.7942	-0.9989	1.2333	1.4612	-0.5657	-0.0108	1.2131	2.9542	0.2869
235	M	73	Stage IIB	228.4804913	0.413691982	1.664237494	1.45062017	-1.004390824	0.68957248	0.61279438	1.193571455	-0.545993094	0.748866333	-0.165292816	2.585958544	-0.839481472	0.425063647	0.215853874	0.459153276	0.45964677	0.391364959	1.658250033	1.694687225	-0.681295513	0.825493024	0.632702775	1.704497642	0.31529345	0.797894834	1.537723052	0.888385464	-1.4987	-0.7826	-0.7715	0.066	-0.6863	-0.0103	-1.4121	0.2125	-0.3087	0.4259	-0.4477	0.8845	0.2511	-0.2382	-0.322	0.1556	2.9431	-1.7344
236	M	83	Stage IIB	37.38568228	0.032517438	0.463589634	0.389710982	0.71869597	1.009893382	0.511792711	0.734322186	0.92147735	0.585655243	-0.244975332	0.683239595	2.32790766	0.607594662	1.908689478	-0.114068797	0.573696975	-0.886570727	0.079627459	0.312456232	-0.395707343	-0.268561692	1.19705572	0.493824399	0.971063749	0.062430907	1.108237829	-0.227145376	-0.6489	1.0686	0.2769	-0.1853	3.3174	0.3505	-0.4001	0.8721	0.1256	0.9178	2.2281	-0.5275	0.1288	0.0275	-0.8133	-1.0997	3.0807	-1.8221
237	F	67	Stage IIB	93.50422799	2.466179036	1.700099067	1.45062017	-0.166920686	1.168088636	0.071137635	2.717306578	-0.447764591	1.852799157	0.552038903	0.358874014	0.03754538	0.708020917	0.488375107	-0.62339695	0.382802339	0.688865424	2.19939877	2.776159409	0.488243177	0.570747538	-0.036323104	1.106944305	1.227252039	-0.324741798	0.299787852	1.184793001	-1.0469	0.911	-0.1097	0.3013	0.1477	0.1629	1.049	1.0715	0.7082	-0.0395	0.0235	0.7463	0.933	0.1789	-0.935	-0.4679	0.1141	-0.6349
238	M	33	Stage IIB	298.762041	0.096597228	1.891749174	1.45062017	-1.887473815	1.604472663	3.038330845	4.441139853	0.127089422	1.704188297	0.784286099	0.516449781	-0.440898938	0.979742896	0.582962976	0.318250205	-0.637384253	1.291085566	3.160734637	1.867397056	-1.350762007	0.623137921	-1.20835399	1.883872878	0.540124032	0.971822169	0.654797099	1.511912763	-0.6218	-0.3729	-0.1609	1.9088	-0.5053	0.6064	0.8353	0.3158	0.7294	-0.6162	3.3373	0.8334	1.2422	-0.2393	-1.3771	-0.1176	-2.176	-0.6714
239	M	77	Stage IIB	59.04140764	0.71608936	1.245324792	1.009147988	-0.758079573	0.692924635	0.708861652	1.372674485	-0.545993094	1.785626272	-0.001935902	0.137217379	1.006017576	0.090656887	1.076315191	-0.147092725	-0.235199823	0.542115428	1.886051094	1.309065392	-0.706390937	-1.132027207	0.347033575	0.799442515	0.99220328	0.086180135	0.578034378	0.360407941	-1.0881	-0.4271	-0.3005	0.23	-1.0493	2.4327	0.1249	0.6766	0.4963	0.1688	-2.2723	0.5953	0.4224	-0.4728	0.1388	-0.5552	2.8916	-0.7942
240	M	71	Stage IIB	292.5816166	0.444692788	2.331526342	-0.483310866	-0.323182753	0.02310969	0.099884562	0.541095537	-0.366904732	0.282745049	1.214260012	2.086953801	0.292720054	1.908310648	-1.243251285	0.387061883	1.748865561	1.365670313	-0.389095216	0.660410066	-0.818098331	-0.803383121	-1.485292196	1.869892033	0.879021425	-0.548846331	1.528826444	0.176595764	-0.2479	-0.2434	-0.1888	0.7798	0.736	-0.2229	-0.7665	0.3451	0.5703	0.7646	1.5465	-0.3583	-0.489	1.1589	0.8328	-0.7042	1.9617	2.1846
241	F	75	Stage IB	125.4784985	0.205870848	0.411543171	1.45062017	0.286209023	1.293208611	0.698775511	0.348295333	-0.545993094	-0.267008621	1.241987542	0.710649712	-0.254428812	1.906319964	0.3914515	0.669549892	0.061827958	2.373402633	0.079627459	2.546036133	0.57560372	0.457901723	0.862943929	1.303662836	0.414343447	3.409149975	1.020343418	-0.179410289	0.3119	1.3792	-0.4026	0.6507	-0.0605	0.9009	-0.1075	-0.2614	-0.2028	0.6006	0.4179	0.1682	-0.3666	0.7722	-0.7247	1.743	0.944	2.2739
242	M	77	Stage IB	9.336509063	-0.56489009	-0.64694035	-1.452082051	1.121879685	3.351119036	0.714472744	-0.378077573	-0.545993094	-0.141039368	-0.204774043	0.188463858	0.817715383	-0.507793342	-0.853948036	-0.517146945	-0.301498265	-0.061749732	-0.957395682	-0.419926055	0.354408587	0.453956617	0.208359	-0.434066635	-1.236440984	-1.665228711	-1.31999036	-1.830574674	-1.1973	-0.1193	-0.1637	0.3743	0.3029	-0.3955	1.1743	-0.2556	-0.3626	-0.9114	6.8617	-1.2136	-0.4348	-0.1581	0.0762	0.5701	0.9337	-0.4842
243	F	80	Stage IB	74.82137957	0.958749252	0.919453673	1.033859714	0.939537029	0.33664643	1.120167892	0.521665874	-0.305340299	-2.842894012	1.207273288	0.601080569	0.666714556	0.931629596	0.190114722	0.243280578	-1.225559952	0.362054867	0.827277296	0.5657332	1.316404864	2.39200562	-1.56415704	0.957862328	0.518273051	2.505578597	0.365339724	0.724700528	1.1453	0.3419	0.9301	0.6028	-0.471	0.0454	0.9237	0.7964	0.8839	0.6203	0.1121	-0.1258	0.6721	1.3453	1.8168	1.72	4.262	3.2686
244	F	59	Stage IB	26.53416676	1.024936664	3.547122571	1.45062017	3.283860321	0.016500123	1.825798994	2.563992316	3.360203698	2.137337172	0.598643379	0.61372121	0.317438803	1.172433864	0.67532504	-0.16384247	3.409730675	-2.147186024	3.302491387	1.273070643	-1.134777056	-0.478158999	2.141052602	0.264516391	1.843568886	-0.064002714	0.142837428	0.051162047	-0.5216	0.5019	0.6876	0.5875	-0.4794	2.3212	-0.5596	0.4903	1.2769	0.6073	-0.7124	0.1328	0.9084	-0.5953	-0.3883	-0.614	0.9321	-0.5092
245	F	78	Stage IIB	12.03098433	-0.928759612	-0.774631477	0.351977181	-0.755237829	0.652393546	0.560127446	0.38001872	-0.545993094	0.188759496	1.121658271	2.168193751	-0.823461759	1.856881603	0.018565787	-0.030246988	-1.16783641	0.352629721	0.272942182	1.106739003	0.008920968	0.208397071	-1.140550463	-0.264485364	0.248531744	-2.290326781	-0.899347301	0.4035787	-0.2977	-0.6724	-0.6076	0.2268	-0.6184	0.5019	-0.2107	-0.1051	0.4178	0.4518	-1.8422	-0.5636	0.6842	0.054	0.6953	0.4192	-0.1133	-1.0986
246	F	67	Stage IB	85.16093068	1.42690272	0.441786329	1.45062017	-0.512166042	-0.188143559	0.152744725	2.468120049	-0.545993094	1.651190933	-0.258540357	0.612538945	0.823209286	0.319265681	-1.026133827	-0.95419055	-0.050739952	-1.363496012	1.631063795	1.303557038	-0.308397461	0.822203564	0.527866123	1.044433788	0.98997336	1.426294116	0.563960186	1.535849562	-0.5314	-1.2477	-0.323	0.4401	-1.2182	0.4029	0.1049	0.5765	0.3744	0.2197	-1.2941	1.1379	0.6423	-0.1556	-1.2878	0.2132	1.4244	1.3986
247	F	76	Stage IIA	78.15876861	-0.262840007	1.382427758	1.45062017	-1.320295746	0.556906151	-0.112531397	3.446191211	0.072487672	1.22648376	0.183799982	0.048328836	-0.062111379	0.319265681	-0.118693185	0.075587902	-0.556702764	0.671164503	2.292746439	1.830925063	-0.591291793	0.184381731	0.9807739	0.987048687	0.835870902	0.879178571	0.241482903	1.317944911	-0.839	0.1156	-0.0908	1.4827	2.2544	-0.4673	-0.1418	0.9112	0.8888	-0.2089	-0.8439	1.0128	1.039	-0.3528	0.1379	0.5679	-0.0196	-0.4846
248	M	79	Stage IIA	307.9775607	2.176266931	1.384193324	1.45062017	-1.104005824	-0.999036411	0.802721668	2.007026385	-0.545993094	-0.072667893	0.617012732	0.909000234	-0.666405996	1.622126336	0.731966811	-0.392846008	0.850228115	-0.021937772	1.548343283	0.687872968	-0.755787213	0.14559594	0.968309712	1.904191308	-0.526046747	2.001916186	1.89355646	1.315142162	-0.5229	-0.1458	-0.7798	1.1083	-0.2345	-0.526	-0.6262	0.3345	1.092	0.0194	0.2422	1.1001	0.621	-0.1197	-1.5543	-0.6045	-0.2927	0.6783
249	F	39	Stage IIA	213.6205289	-0.134037925	1.697914106	-0.017079787	-0.249507189	0.105326361	0.067724305	-0.215490846	0.203292328	0.203996227	0.784286099	0.636856021	-0.823461759	1.532403205	1.096866057	-0.882815349	-0.00763499	1.355762714	-0.184913605	0.320233612	0.704609962	-0.070426464	0.069532198	1.659519752	0.761728031	-1.082785701	1.296370069	-0.372296838	0.5852	0.753	-0.5114	0.5146	-0.6015	0.673	0.0845	-0.6924	0.0303	-0.1132	-2.4978	0.1706	-0.0036	0.105	0.2938	0.1336	-3.6235	1.0133
250	M	55	Stage IIB	2174.730946	1.611455608	2.091860796	0.045394219	-0.416498002	0.042832308	0.193750773	0.910294436	-0.545993094	1.397845854	0.395916356	1.219297323	-1.78517858	0.835739252	-0.077009183	-0.673408808	0.128522711	-0.53786795	0.365242433	0.426960171	0.030298146	0.052777252	1.257857168	3.211489166	-1.236440984	0.464048195	2.852944951	1.278406962	-0.1332	0.3326	-0.0957	0.2177	1.605	0.111	0.7215	1.6592	0.595	-0.3157	2.6135	0.3231	0.0072	0.377	-0.3861	0.5734	2.0656	-0.9396
251	M	73	Stage IIA	107.2922539	-1.380970173	1.258263035	0.937727745	-1.887473815	0.361692458	0.558193741	0.30518772	-0.545993094	0.967610934	-0.014080889	1.237642637	-1.121179881	0.500473436	-2.582621434	-0.826517306	-0.517775037	0.988029915	0.308778821	1.52626108	-0.579918712	0.05001641	0.166200761	1.198940364	1.258577124	-0.24580707	0.901865087	-1.021773613	-0.7798	-0.6172	0.1096	0.4366	-1.3924	0.0601	1.3258	1.0644	0.2034	0.2812	1.7012	0.532	-0.3829	-0.0907	0.4146	-0.1446	1.3517	-1.4227
252	F	71	Stage IIB	24.242583	-0.052307425	1.355359214	0.963176501	-0.763781441	1.624038127	2.698904773	-0.659101199	-0.545993094	-1.1436391	0.589400977	0.118925483	0.580520564	1.323726523	-0.67287915	-0.446449008	-0.744032856	1.082756104	-0.112798048	0.324114412	0.378126292	-0.257520878	-0.825815195	0.204106896	0.296321875	-0.957260549	-0.636566828	-1.235482385	-0.7271	4.2149	0.6774	1.2056	-0.0931	0.1714	0.0073	0.2953	0.0507	-0.4646	0.3449	-0.2943	0.8723	-0.4865	-1.205	0.0739	-0.0174	-0.509
253	F	71	Stage I	11.70134284	0.75936754	-1.065212856	-1.836243298	0.706529766	-1.168206856	-0.999129006	-0.45665748	-0.545993094	-0.048558055	-1.48192522	-0.320045942	-0.39715761	-0.378592009	0.559528837	0.171892713	-0.219027554	-0.807623985	-0.234997215	-1.207254497	0.527662176	0.029847472	-1.156329233	-0.283066349	-1.236440984	1.107791019	-0.17139459	-1.129830505	-1.1847	-0.3834	0.5866	-0.4002	-0.7164	-0.0641	-0.0107	-0.5608	-0.2634	-0.398	0.9162	0.237	0.0127	0.4672	-0.1272	-0.2757	0.7574	-1.5456
254	F	59	Stage IIB	50.83745904	1.400731298	0.785090818	1.45062017	-1.887473815	1.119298586	-0.360419458	1.33425584	-0.545993094	0.525695	-0.54900064	-0.691006612	-0.574805726	0.065043148	-1.453409858	-0.383274775	-1.031678709	0.89512366	0.924225093	1.533903831	-1.432858617	1.076401508	0.373503878	0.699383326	-1.236440984	0.070509492	-0.848650363	0.072185614	0.2995	0.1883	-0.7834	-0.1299	-0.2811	0.6647	-0.2243	1.7243	0.8292	-0.195	1.2144	0.6912	-0.2934	-0.0328	1.0868	-0.2843	-0.044	1.8732
255	M	60	Stage IA	11.29484416	-1.082828	0.049276638	0.570020995	1.269879733	0.861216493	-0.067191422	0.16990534	-0.545993094	-1.691393562	1.128921241	-0.590544336	1.902910981	0.80580354	-1.187835683	-0.522308312	0.593623602	0.701202458	0.032460774	0.889059208	-0.334498573	0.230387268	-0.493530819	-0.306713988	-1.236440984	0.163905158	-0.102856799	0.419056573	-0.0453	0.2756	-0.0799	0.4653	5.9937	-0.1276	0.3028	0.6028	-0.0934	-0.0318	-0.2567	-0.1859	0.2799	0.402	-1.7975	-0.0738	-1.1763	0.1477
256	F	77	Stage IIB	119.9108119	1.605253472	0.970994876	1.279137298	0.400017944	1.341267141	-0.478391482	0.316053283	-0.545993094	1.018389284	0.334396747	0.938125238	0.533847562	0.713180894	-0.334023585	1.478798697	-0.021880326	0.967744969	0.005599942	0.312456232	-0.691260107	-0.376211111	1.164302544	1.273307648	0.268388955	-0.888618452	-0.099327519	1.288070767	3.0632	0.7176	-0.117	-0.2741	1.1147	0.2034	-0.129364	1.4192	-0.238	0.4511	-0.5346	0.7574	0.7298	0.053	-0.5741	1.1902	3.388	2.1723
257	F	62	Stage IIB	16.26551772	-0.171945554	-1.142675554	-2.717807944	-0.337595067	0.380786276	-0.621954018	0.098617046	-0.545993094	1.205889199	-0.191534907	0.675570358	0.323596762	0.285948696	-0.423575909	1.389706553	0.522817166	0.561835197	0.07445955	-0.517045164	0.160609764	-0.168964238	-0.717058078	-0.062794639	0.785956168	4.820883402	1.860245456	-0.445057013	0.0656	0.946	-0.8459	-0.1745	2.4807	-0.3224	0.5999	0.1329	0.0266	0.3826	0.4069	0.3903	0.1491	-0.1489	-0.0845	0.8017	-0.5252	0.3672
258	M	73	Stage IIB	47.34854279	-0.261602453	1.102369369	0.263450697	0.385716925	1.74918382	-1.694709108	0.181540151	-0.545993094	-0.946338549	-1.956097298	1.109745978	0.817715383	0.629800589	-0.904815356	-0.340843339	1.065217037	-1.053710762	0.507449227	0.135794229	-1.511799072	1.458041846	-0.518207177	0.651831948	0.675800431	2.695250183	0.028039822	1.034351128	-0.9664	0.6362	-2.1341	0.2268	-1.0667	0.2655	0.3816	1.1267	1.4557	0.2723	-1.722	-0.0747	-1.1954	-0.1635	-0.013	0.0454	1.9115	-1.4446
259	M	79	Stage IIB	27.48371628	-0.157082876	0.463589634	-0.356235679	0.90600541	1.854730704	-0.712387222	-0.273074346	-0.545993094	0.334583345	0.375599995	-0.262818187	1.125493731	0.009191611	0.720703657	1.571342144	0.205199483	-0.754037414	-0.650618995	-0.128635612	-0.114991241	-0.473694733	0.182150496	0.288032423	-1.236440984	1.917673719	-0.412072787	-0.519373443	-1.1715	-0.6171	0.2796	-0.2377	-0.3948	-0.2605	-0.14708	0.9938	-0.0659	-0.6398	-1.2666	0.3312	0.5311	0.727	0.787	0.8476	2.7984	-2.1309
260	F	79	Stage IIB	186.8735614	0.586296816	1.329048794	0.98836016	0.869109673	0.815436878	0.182189868	-0.623884285	-0.545993094	0.573853307	1.186179255	1.425710644	-0.219461455	0.771865134	-0.334023585	1.184964334	-0.616846366	0.943422237	-0.693246042	1.007613404	-0.624122698	-0.249470665	-1.331127623	1.570052392	0.202686479	1.360992006	0.226783702	0.312244889	3.3997	0.4722	-0.353	-0.4568	1.4807	-0.2257	-0.3648	0.8807	0.403	-0.9884	0.7906	0.5449	-0.4116	0.2296	0.1932	-0.0201	0.0253	1.4158
261	F	62	hri_Family	55.08892062	0.321330031	0.182471336	-2.03199487	-0.207569541	-0.700945244	0.052712004	-0.24407243	-0.545993094	0.049795769	-1.554204141	-0.175609954	-1.053250045	-1.008201797	0.663897939	-0.354872623	-0.744032856	0.428607776	-1.638042848	-0.766754883	0.336161222	-0.740688303	0.628693757	0.753099706	-1.236440984	0.331268961	-0.007620574	0.001273181	-0.6418	-0.7187	0.449	-0.1392	1.4036	-0.2321	0.7428	-0.6634	-0.4326	0.0584	0.3227	-0.1748	-1.2213	0.2911	2.5368	0.0121	-0.6849	-1.2587
262	F	75	hri_Family	16.64310842	0.303046024	-0.318767438	0.373611414	-1.511939182	-2.105530569	-0.124887224	-0.623884285	-0.545993094	-0.345082281	-0.398989738	-0.966569367	1.145943648	-0.265180303	0.032031346	-1.218304849	-1.225559952	0.963908414	-1.042304033	-0.061317795	0.344662043	0.074015189	0.883901356	-0.047446001	0.260922612	-0.453679913	-0.50705473	0.144102346	0.6498	-1.072	0.7487	-0.2829	-0.471	0.4542	-0.3011	-0.0367	0.0557	-0.7897	-1.6372	-1.1437	-0.0448	0.4498	0.0705	0.5648	1.6665	-0.003
263	F	58	hri_Family	1.729483265	0.13319234	-1.142675554	-0.055354087	0.60596374	0.176625471	-0.290868788	-2.271702606	-0.545993094	-1.1436391	-0.272189377	-0.85573529	-0.620366483	-0.28022782	-0.146730494	-0.651003868	-1.444877264	2.660679139	-1.398152904	0.026051247	0.77914028	-0.203579801	0.030364657	-1.561770564	-1.236440984	-0.739379628	-0.33103443	-0.586881478	0.837	-0.5006	-0.3677	-0.0596	-0.3341	-0.2415	-0.5517	-0.7161	-0.3919	-0.8015	1.1184	-0.3937	-0.9761	1.5851	-0.7391	0.1891	-0.6656	1.654
264	M	49	hri_Family	15.18462536	-0.25727838	0.470699679	-1.140740393	-0.116929206	-0.956044221	-1.733828707	-2.312365794	0.413819537	0.616680742	-0.847784868	-0.736646403	-1.322557768	-0.572957343	1.296665248	-0.340843339	0.642426383	0.663657019	-0.209745845	-0.738535862	0.308220198	0.364394246	-1.895056317	-0.108785353	-1.236440984	-0.867134213	-0.164769548	-0.255811561	0.9547	0.0383	-0.0608	-1.0618	4.1512	0.0978	0.2531	-0.4389	-0.4773	-0.0684	-1.6266	-0.2276	-0.6042	0.4699	1.131	0.6055	-0.0411	0.1693
265	F	59	hri_Family	5.648727173	-0.947006774	-0.420148145	-0.094244086	2.059580653	0.209474827	0.902413293	-0.273074346	-0.545993094	-0.752746517	-1.278305824	-1.756819048	0.568898842	-1.738647819	-0.232064434	-1.321503499	-0.658177277	-0.644191292	-1.155699813	-1.003090114	0.47998788	-0.520804714	-0.219297134	-0.770150145	0.565208406	-0.240412482	-0.816763877	-0.330261799	-1.1106	0.9262	-0.1264	0.0487	-0.8246	-0.0264	-0.4466	-0.5169	-0.2674	-0.3195	4.379	-0.0872	-0.0059	-0.3162	0.1959	0.7204	-1.5242	-1.9788
266	F	65	hri_Family	60.63102547	0.598764092	0.616039248	0.118292489	0.279734064	-0.510548768	0.897641292	0.238706321	-0.545993094	0.339208326	-0.994793305	-1.246768519	0.348142409	-1.612322522	-0.260926377	-1.273112608	-0.905768481	-0.518327817	-0.877048423	-0.918141165	0.431801279	-0.233837496	1.790270704	0.817211532	0.723995886	-0.25040217	0.176142591	-1.057389682	-0.4944	-0.232	-0.1478	0.6183	-0.1333	0.1749	0.0744	-0.2724	-0.1265	0.0455	1.6204	0.4112	0.0741	-0.0839	-0.3153	-0.0136	-1.274	-1.1829
267	F	53	hri_Family	28.93522766	-0.708011418	-0.210709792	-0.277432542	-0.80145498	-0.001212868	2.331218082	0.146427745	-0.545993094	-1.943734313	-0.975872076	-0.566706967	-0.928652455	-1.270130513	-1.356486251	-0.548347064	-1.478692895	-0.143889775	-1.20357936	-0.455325552	-0.23796885	-1.110726525	-0.44738868	0.322453986	0.710184555	-0.022187356	0.111618916	-0.888192578	-1.6148	-0.2899	-0.3155	-0.2975	-0.9985	0.1855	-0.7148	-1.2809	-0.0727	-0.6477	-0.585	-0.7691	-0.1896	0.5694	-0.2654	-0.5101	-2.2239	-1.2131
268	F	52	hri_Family	8.769546461	1.07782023	-1.142675554	-1.051738583	-0.232189876	-0.212240442	-0.418126892	-0.787562074	-0.545993094	-1.013051981	-1.052551446	-0.628389127	0.217715884	-1.668174058	0.151186734	-0.742406344	-0.335658978	-0.392582784	-0.988674343	-1.441376934	0.543591739	0.170981091	-0.384929968	-0.475966423	1.081153331	-1.050923713	-3.973817227	-1.344873347	-0.8693	-0.3199	-0.0846	-1.1223	1.3825	0.1782	-0.7333	-0.7173	-0.8484	0.6663	-2.1429	-0.1606	-0.6739	0.1983	0.84	0.0949	-1.8914	-1.2011
269	F	50	hri_Family	19.02111047	0.262714339	-0.100842866	-0.742299073	0.050700211	-0.706862001	-0.057069939	-0.273074346	-0.545993094	0.027226845	-1.131994623	-0.35562995	0.850575937	-1.365165345	0.652437473	-1.070592669	0.128522711	-0.015760648	-1.132322648	-0.435043832	-0.037791056	-0.495614517	-0.836519188	0.041877063	0.674241891	-0.523484397	0.919629729	0.578757498	-0.6141	1.3865	0.101	0.191	-0.3239	0.5126	0.5551	-0.092	0.101	1.3419	4.6078	-0.4008	0.601	0.5156	0.1585	0.0759	0.3779	-0.7618
270	M	47	hri_Family	6.408721292	-0.64580297	-1.065212856	-0.263376633	-1.056821651	0.14542489	-0.412494455	-0.409134825	-0.545993094	-0.419764608	-1.013878355	-0.7552842	-0.728554366	-0.563438716	0.547759093	0.122621872	0.141548588	-0.060366315	-0.576823361	-1.046526531	0.743135364	-0.316022293	0.543959258	-0.685725315	-1.236440984	-0.874219873	0.000731175	-0.139944859	-0.3089	1.792	1.2667	-0.4137	-0.7994	-0.2655	0.2318	-0.7333	-0.2465	0.3781	1.3684	0.4146	-1.008	-0.0739	-1.2832	0.5414	-3.7666	-1.3406
271	M	58	hri_Family	9.642928201	0.933351075	-1.142675554	-0.742299073	-0.484119097	0.075355336	-0.820503839	-0.347501848	-0.545993094	-1.802615185	-0.398989738	-0.147943025	0.217715884	0.096278608	0.897147142	0.311857684	-0.268020812	0.553642769	-0.333677467	-0.321126234	0.06874282	0.317970212	0.140624116	-0.412468834	0.15591075	0.325440144	0.459445275	0.738001548	-0.3269	0.6421	-0.6152	-0.3503	-0.7805	-0.3666	-0.4155	-0.0109	0.0302	-0.5961	1.8892	-0.0851	-0.1445	-0.1163	0.7069	-0.6075	-2.0479	-0.6946
272	F	57	hri_Family	5.739202005	0.268984396	-0.39330063	-0.023416906	-0.136344024	-0.005661153	0.546221655	0.098617046	0.558981861	0.804074585	-0.518170633	-1.125925899	0.712000609	-0.018156685	0.820927143	0.374751159	-1.139704373	0.694632389	-0.676049207	-0.311430781	0.668401587	-0.594527229	-0.642113562	-0.759522638	0.593307875	-0.785579506	-0.027836706	-1.156181296	-1.047	-0.5586	-0.0166	-0.7759	-1.3224	-0.2367	-0.2882	-0.2685	-0.4882	-0.5544	-2.2467	1.084	-0.7527	0.5436	0.3149	-0.1369	-0.1542	-1.9717
273	F	54	hri_Family	43.45353835	2.151392744	1.176515809	-0.490998025	0.714964427	1.090977018	-0.739981831	-0.362730455	2.309222385	0.561957828	-0.726733537	-0.025923447	0.348142409	-1.992124133	1.217961727	4.244270947	1.537377479	-2.835326114	1.607096054	-1.349590346	0.099885428	0.108788832	-0.041605838	0.594417924	-1.236440984	-0.143776476	-1.652409525	-0.172651462	-1.8316	0.5676	-0.002	-0.2717	2.5565	0.2997	0.3691	-0.5423	-0.2651	0.3459	4.2023	0.9096	0.2436	0.2994	-0.1807	0.0959	-0.853	-3.2221
274	F	46	hri_Both	112.6315753	0.742227068	-1.142675554	-2.392564783	-0.562726262	-0.654117551	-1.186711204	-1.008025319	2.395686719	-0.206019435	-0.660433514	-0.140403085	-1.172827473	-0.535308004	0.831906749	0.528379341	0.841709945	-0.426158997	-0.228644304	-0.812490534	0.471203096	-0.151140972	0.169054379	1.231422036	1.095671645	-0.258512018	0.351779118	-1.28114866	-1.2321	-0.0512	-0.2401	-0.6902	0.3134	0.5023	0.0325	-1.1438	-0.1046	1.1817	3.2575	0.6908	0.2517	0.1582	0.5851	0.8638	-0.9837	-1.541
275	M	33	hri_Family	2.354740458	-1.128978632	-1.142675554	0.9249022	0.273227256	-0.491482484	-0.561511564	-0.641414132	-0.545993094	0.380204034	-0.533531737	-1.302568745	-0.198614215	0.2665061	0.950697859	0.713326506	0.034387723	0.791722256	-0.545158515	-0.365165738	0.799838969	0.042513658	1.011085289	-1.355367468	-1.236440984	-0.33689659	-0.604161519	-1.988608593	-1.4666	-0.3492	-0.1956	-0.1173	-2.2571	0.3212	1.6623	-0.4885	0.0079	-0.0434	-1.1732	0.081	-0.3386	0.2313	-0.5327	1.2659	-4.7633	-1.7979
276	M	56	hri_Family	2.223756712	-0.485666676	-1.142675554	0.252153435	0.404750798	0.193105082	-0.018057863	-1.512750183	-0.545993094	0.665768052	-0.285923437	-0.030544231	0.044109257	0.360843277	0.464367652	-0.719102183	-0.050739952	0.464361818	-0.877048423	-0.543158642	0.684565431	-1.354951061	0.116648792	-1.393645731	-0.526046747	0.264353874	0.289385808	-3.452574471	-0.8401	0.7774	0.5069	-0.1237	-0.4923	0.5311	0.6451	0.2676	-0.0196	0.3185	0	-0.3008	0.2193	-0.4414	0.3713	0.8608	0.084	-1.221
277	M	62	hri_Family	6.268010507	-0.798254645	-1.142675554	-0.270394372	-1.219779204	0.623273779	0.558193741	-0.229729859	-0.545993094	0.120885438	-0.865633626	-0.00701887	-1.10409843	0.546385473	-0.721439027	0.692862716	1.662225563	0.517247209	-0.078003267	-0.083582075	0.977925091	-1.283653916	0.274376759	-0.70057363	-0.349073611	-0.050950893	0.089336977	0.208287505	-1.0576	0.0622	-0.2048	0.2242	-1.8719	0.1709	-0.1653	0.2171	-0.0232	0.6192	-0.7467	0.0945	0.3239	-0.3188	2.8554	-0.0039	0.5415	-3.1352
278	M	66	hri_Family	0.738580012	-0.961183072	-1.142675554	0.672085999	0.041406275	0.267916757	0.415467674	-0.145798267	-0.545993094	-1.78349639	0.706631155	-0.550095489	0.267861057	1.02340254	-0.132686806	-0.90843287	-0.187144364	0.252849741	-0.197278205	-0.58012136	0.219226579	-0.703792536	0.514095676	-2.13083507	0.809409134	-0.24446339	-0.458137494	-0.333265571	-0.7088	0.4922	-0.4047	-0.5139	0.0938	-0.4217	-0.104617	-0.0796	-0.2037	-0.1726	-0.3966	0.5474	0.0093	-0.4335	0.4734	-0.5879	-2.2165	-1.6917
279	M	35	hri_Genetic	1.566043386	-0.413159494	-1.142675554	0.057697601	1.235663988	-0.380092959	-1.378227763	-1.280470877	-0.545993094	0.475939999	-0.355907397	-1.384707486	-0.986357347	-0.476436389	0.329635945	-0.00702051	-0.219027554	0.172110354	-1.317262494	-0.628355291	0.693645108	-0.04614439	1.005752038	-1.628164574	-1.236440984	0.383113833	0.121379502	-1.580913323	-0.9218	0.0768	0.3598	-1.1229	2.7551	-0.2058	-0.1584	-0.7198	-0.8896	0.3451	0.4821	0.3282	-0.0479	0.3822	-0.1026	-0.6428	-1.9149	-1.7479
280	F	52	hri_Genetic	9.091415257	0.687797982	-0.686811514	-0.490998025	0.879049593	-1.196967978	-0.719747938	-0.24407243	-0.545993094	-0.589848878	0.150145747	-0.891386868	-0.499908405	0.309836349	-0.319294838	0.000653335	-0.301498265	0.657678125	-0.693246042	-0.906208294	0.141736348	-1.225227308	-0.764333932	-0.451858472	-0.242533386	-1.298026414	-0.099327519	-1.2974951	-0.0644	-0.0295	-0.0467	-0.6429	-0.0425	0.0379	-0.6075	-0.9714	-0.9323	-0.3725	0.8034	0.1287	-0.3406	0.1841	0.5186	-0.3364	-1.9798	-0.3414
281	M	75	hri_Family	7.485875172	-0.366000187	0.875099378	-2.756802491	1.151088445	0.038463174	-2.26824022	0.15820148	2.932278799	1.458199091	-0.847784868	-0.139865414	0.83964978	-0.974872185	1.933611509	3.112870649	2.731056351	-0.719353544	1.0207817	-1.040280933	1.274756454	0.769556679	-1.435933257	-0.581818663	1.982094558	-0.091471171	-0.106213479	-0.755180993	-1.575	0.9004	0.5631	-0.1824	1.2498	-0.2905	-0.4521	0.054	-0.228	0.6722	-1.1966	0.0402	-0.1194	0.5265	0.0164	-0.8476	-0.233	-4.1003
282	M	65	hri_Family	11.07742642	-1.657103919	-0.774631477	0.49438575	0.021042572	-1.073552419	0.158835778	-0.787562074	-0.545993094	1.2518358	0.445902843	-1.750543046	0.261624206	1.105162424	0.971915243	-0.057741855	0.242259672	-0.049162162	-0.576823361	-0.424956471	0.592686856	-0.12516186	1.188471134	-0.319713823	0.332604453	-1.035411989	-0.90900167	-0.215572047	-1.5138	-0.4727	0.1508	0.456	-1.3384	-0.2354	0.8452	-0.1507	0.1768	0.6159	-0.3367	-0.2135	-0.2943	0.1045	0.2136	0.3845	-1.0282	-1.6294
283	F	60	hri_Family	4.301653922	-0.957864249	-1.142675554	-0.04893281	-0.166920686	1.229427032	-0.27676479	-0.806616278	-0.545993094	-1.370860462	-1.869642704	-1.603612376	0.342018877	-0.494258712	0.072153058	-1.864012847	0.254432939	0.676331479	-0.737123326	-0.475751626	0.124068095	-0.005579861	-1.529407554	-0.95235722	0.150439216	0.129447703	-1.109435544	-0.667209693	-1.6962	-0.1991	0.3181	0.0451	-1.7347	-0.1396	0.3521	-1.1106	-0.3433	-1.1993	-4.0462	-1.0113	-0.1187	0.1588	-0.5816	-0.6287	-2.2094	-2.1695
284	F	59	hri_Genetic	2.639505756	-0.900164455	-1.142675554	-0.010759236	1.063608123	0.317204897	0.07964187	-0.676948332	-0.545993094	0.083025283	-0.660433514	-0.401306239	0.249123808	0.132219199	0.317155151	-0.331552863	-0.722152586	0.324078745	-0.609172906	-0.394905397	0.845624341	0.411404769	-1.342286067	-1.279014191	-1.236440984	-0.13040749	-0.645870078	-1.781426201	-0.1808	-0.4394	0.002	0.5382	-1.5185	-0.2053	0.3845	-0.5935	-0.3233	-0.4676	0.3785	-0.1734	-0.5506	-0.2607	0.5689	0.4773	-1.7047	-1.2464
285	F	35	hri_Both	5.507033151	-0.992810855	-1.142675554	-0.63371805	-0.157853951	0.06456212	0.190569198	-0.078484744	-0.545993094	-2.842894012	-0.03857347	0.612144729	-1.129745644	0.676607964	-0.334023585	0.746075816	-0.658177277	-0.261555251	-0.340493462	-0.017300807	0.299871406	-0.901904615	-0.227429782	-0.78714099	-1.236440984	-0.609034395	0.407095441	-1.667818656	-1.321	0.5383	-0.0825	-0.0629	-0.785	-0.0136	-0.1291	-0.8588	0.3051	-0.5763	-1.1227	-0.3602	-1.1072	0.2317	-0.3421	0.2713	-1.8815	-0.8201
286	M	74	hri_Genetic	26.12900332	-1.574221235	-0.295688832	0.189056843	1.49520313	0.697944301	0.138859137	-0.229729859	0.312050409	0.817565058	-1.091915163	-0.7552842	1.413063465	-0.746890636	1.373821671	-1.249412105	-0.301498265	-0.248855882	-0.659047795	-0.553670929	-0.331988943	-0.354028465	1.147907819	0.254225071	-1.236440984	-0.075009309	0.95099536	-1.186301304	-1.3449	0.8624	-2.1484	0.4677	-0.7363	0.2225	-0.0487	-0.04	0.0834	-0.3297	-0.8815	-0.3347	-0.0419	0.4263	0.9136	1.0212	0.0169	-2.7561
287	M	59	hri_Genetic	24.74953407	0.876106603	-0.117926236	-0.928702551	-0.174219084	0.170416991	-0.854941274	-0.731479772	2.218294963	0.991720772	-0.628016612	-0.768486101	0.298912828	-0.587371872	0.072153058	-0.397651418	0.717666773	-0.099035811	0.308778821	-1.626592897	0.766333512	-0.338871702	0.76521555	0.21794876	1.212419048	-0.359097654	0.224927645	0.383628075	-0.8303	-0.2836	0.3709	0.0552	-0.9134	-0.0342	-0.2836	-0.0339	-1.4204	0.2375	1.5902	-0.3315	-0.2796	-0.4551	0.9936	-0.3436	-0.3941	-2.5533
288	F	49	hri_Family	2.005950693	0.84231434	-1.142675554	-0.036141196	-0.23027965	-0.288479951	-0.074126238	0.074269887	1.843782191	-0.45854726	-0.994793305	-0.31773071	0.261624206	-0.719752374	-1.187835683	-1.273112608	1.242318315	0.582478586	-0.553012119	-1.51403528	0.082132281	-0.514042707	-1.243786136	-1.46258761	0.522304953	-0.403990026	-0.750754658	0.315770273	-0.4133	0.5301	1.1041	-0.6088	0.0953	-0.212	0.179	-0.6055	0.2469	-0.5584	2.2745	-0.4936	0.0833	-0.1712	-0.6315	-0.3366	-0.001	-0.7121
289	M	55	hri_Family	24.87516875	-2.224877263	0.255044251	-0.055354087	-0.075533451	-0.616716845	2.021968977	-0.347501848	-0.545993094	0.060954222	-1.278305824	-2.058687623	-0.075571871	-1.049400658	1.147777363	-0.553601849	0.242259672	0.403267227	-0.072282005	-0.202225577	0.593058112	0.010777236	-0.340829553	0.221335266	-1.236440984	-0.093306171	-1.240035343	-0.874751646	-1.1347	0.4957	-0.3292	0.4973	-0.35	0.1528	0.839	-0.8117	-0.0922	0.5112	-1.1478	0.0031	-0.2698	-0.1918	-0.0211	-0.2256	-3.1562	-1.9244
290	M	46	hri_Family	8.176680279	-0.211953396	-0.686811514	-1.452082051	-1.887473815	1.918592554	-1.446022338	-0.229729859	-0.545993094	-0.669088664	-2.046081612	-1.698865314	0.615201906	-1.726624256	0.476389734	-0.98762651	0.154473879	-2.217499155	-0.354219321	-1.412820964	1.16132367	0.170597595	0.373760658	-0.522783058	-1.236440984	-0.401931893	0.121379502	-1.693540667	-2.022	-0.4604	-0.4784	0.0833	-0.998	0.0146	-1.4317	-0.4325	-0.1377	-0.4535	4.5278	0.3372	0.2539	-0.816	2.916	-0.542	-1.1209	-3.2806
291	M	55	hri_Family	11.67276992	-0.612111897	-1.142675554	-1.718287734	-0.10298619	0.201303596	-1.658742253	-0.713134572	1.195366668	-0.851519331	-1.732685022	-1.525251349	0.255378465	-1.763045725	0.379166024	-1.37971283	-0.203010046	-0.679690731	-0.468809902	-0.272973236	0.239625149	0.364760673	-0.31994089	-0.284701504	0.527746698	0.026728596	-0.41036049	-0.725187252	-1.3853	0.1652	-0.5908	-0.1931	-0.5788	0.0674	0.2329	-0.2177	-0.5151	-0.7499	-1.866	-0.8147	-0.4251	1.2774	0.0623	0.3749	0.2196	-3.4742
292	M	47	hri_Family	6.09904068	-0.681402798	-1.142675554	-0.593221132	0.998887511	0.960827298	-0.059824528	-1.008025319	-0.545993094	0.475939999	-0.139359463	-1.842089459	-0.986357347	-0.563438716	0.547759093	-0.313119251	0.405120228	0.481079453	-0.791533254	-0.650055594	1.677952495	0.445336399	0.663887174	-0.718850813	-1.236440984	-1.096600578	-0.370905328	-1.588790795	-0.921	0.8467	0.3998	0.2846	-0.7277	0.3439	1.1054	-0.7803	-0.56	-0.5403	1.7376	0.5986	-0.113	-0.1319	-0.3685	-0.2386	-0.732	-1.2715
293	M	55	hri_Family	4.610012279	-0.570111557	-0.729256743	0.020598007	-0.161473191	0.01208384	0.525645886	-0.24407243	0.691647185	-0.389444282	-0.370174823	-0.400707492	-0.986357347	-0.568189016	-1.593253892	-0.228128734	-1.513205805	0.349477888	-0.584845408	0.316347557	0.887460016	0.39433697	-0.040946601	-0.906054183	0.188944523	-0.349692251	-0.232970891	0.077089334	-1.2158	-1.3478	0.4343	-0.118	-0.2796	-0.1491	0.7967	-0.6534	0.4916	-0.7501	-0.0636	-0.4013	0.1785	-0.3375	0.4369	0.4465	-2.2934	-1.5913
294	F	64	hri_Family	17.523295	0.53031953	-0.036628701	0.941987851	0.076683869	0.049371467	-1.045380443	-0.273074346	1.823093003	0.820918814	-2.340426142	0.911789166	-0.978067114	-2.068296102	0.993018556	-0.073650277	1.262364265	0.384491666	2.967147646	0.176910281	-0.016177862	-0.284323162	-0.16301063	-0.012978418	0.598683915	1.03288197	-0.145161677	-0.18267744	-0.9827	-0.6559	-0.2704	0.9738	0.0652	-0.0967	-0.064491	0.4769	0.2879	-0.022	-0.4266	0.6683	0.5479	-0.0301	-0.4524	0.334	-1.5296	-1.4882
295	F	54	hri_Family	9.566396733	0.294046815	-1.142675554	-0.892071404	-0.104721051	2.175164215	-1.336677997	-0.173380461	-0.545993094	-0.45854726	-1.680198981	-0.445419058	0.211407191	-1.295344457	-0.5462486	-0.35018363	-0.268020812	-1.143184998	-0.568844099	-0.795254138	0.786636383	0.143666638	1.074464221	-0.417798125	-1.236440984	-0.651449376	-0.08636158	-1.13635841	-1.6205	-0.2343	-0.1641	-0.1327	-2.5713	-0.1934	0.6934	-0.1032	-0.6026	-0.5093	8.4149	-0.674	-0.7777	-0.0456	-0.8266	0.6161	-0.455	-3.1945
296	F	25	hri_Family	44.02502665	0.547748503	-0.573790276	-2.136154156	0.221344866	0.141234697	-0.964069988	-0.45665748	-0.545993094	0.402504669	-0.676822508	-1.40908488	-0.095840465	-1.084796032	-0.737760076	-0.76009137	0.360182849	0.142336525	-0.313413842	-0.795254138	-0.040700444	-0.853822184	-0.319171313	0.60315671	0.997175205	0.60576028	0.022343172	-0.232521281	0.4175	0.2308	-0.2569	-0.8205	-0.3507	0.1132	1.5542	-0.2538	-0.8005	0.6462	0.8771	0.8365	-0.1768	-0.0835	-0.7297	0.738	-0.2383	0.5745
297	F	56	hri_Genetic	12.80209228	-1.154420889	-0.64694035	-0.864957742	0.69709441	0.872140038	0.53253146	-0.521856633	-0.545993094	1.559843914	-0.628016612	-0.759445461	-0.282605029	-0.898313318	-0.737760076	-0.543108082	-0.637384253	-0.023888037	-0.410417783	-0.543158642	0.529676539	-0.182693356	0.614087929	-0.22293608	0.799329344	0.159316122	-0.85400434	-1.977293028	-0.9532	0.7558	-0.0418	-0.0511	0.2975	-0.0684	-0.4869	-0.4584	-0.4955	0.3809	-1.1539	-0.1674	-0.4182	0.3782	0.458	-0.9633	-1.7317	-2.0756
298	M	58	hri_Genetic	4.695398556	0.094360309	2.33651819	-1.692838979	2.04154099	1.229427032	0.009977392	0.134583296	3.360203698	0.446135797	0.022155153	-0.276998994	0.574713556	-0.5922137	0.164205673	1.589890253	2.866307501	-0.69948154	3.302491387	-0.480880942	-0.518792979	0.235678268	-0.861416288	-0.893779679	1.482213676	-0.990073383	-0.583979666	-1.220515304	-1.2548	0.5149	-0.544	-0.2278	1.2135	0.1158	0.0494	0.054	0.3238	0.0021	-1.0227	-0.2014	-0.385	-0.0809	-0.5097	0.0598	0.0648	-2.3839
299	M	63	hri_Genetic	6.790434692	-0.090014322	-0.052104069	-0.437694239	-0.048638875	-0.01681725	-2.191783141	-1.45871681	2.664843663	0.049795769	-1.214408319	-0.664162968	-0.170971306	-0.757912222	-1.299460455	0.273001945	1.444685738	-0.264239339	0.568213239	-0.263438837	0.154979414	0.865746788	-0.706398994	-0.647030603	0.980971863	-1.094050922	-0.165213018	-1.319569428	-1.3595	-1.1209	0.0667	-0.0359	-0.129	0.6016	-0.063218	0.1493	-0.1406	0.1401	1.4066	-0.2044	-0.7534	0.5707	-0.1997	0.1022	-0.329	-3.0016
300	M	43	hri_Genetic	40.4804702	-0.494916019	-0.172011996	0.183238285	0.48383486	1.257535546	-0.806353044	-0.806616278	-0.545993094	0.093940278	1.918765773	-0.903879293	-0.839481472	1.908310648	1.941883813	0.229906539	-0.301498265	0.72489355	-0.877048423	-0.30659531	1.161494084	-0.094847863	0.771915199	0.547016882	1.033983971	-0.482391559	0.789150238	-1.583939193	0.4106	-0.2091	-0.8159	-0.5099	0.9012	0.2389	-0.3245	-0.6593	-0.0693	-0.3757	5.081	0.4362	-0.9067	0.2132	1.1589	-0.4048	-0.828	0.3258
301	F	46	hri_Genetic	5.198610357	1.3776523	-1.142675554	-0.087718821	-0.051970946	0.363608535	1.009960819	-0.317392947	-0.545993094	-0.771987871	-0.384535197	-0.767789469	-0.268494271	-0.378592009	0.125018592	-0.417006729	0.470342122	0.948434904	-0.886859003	-1.046526531	-0.188579084	-1.61638075	0.794325866	-0.825688216	-1.236440984	-0.891266351	-0.118924269	-0.101634	0.6325	0.6272	1.2145	-0.3434	0.6614	-0.0544	0.6361	-0.4042	-0.2655	-0.7773	-0.4608	0.1332	-0.1672	0.3735	1.0626	0.4424	-0.2482	0.7107
302	M	56	hri_Genetic	2.849005193	0.044356833	-1.142675554	-0.55339141	0.978378086	-1.036011757	-0.854216854	-0.82585638	-0.545993094	0.209040954	1.51383009	-0.777560577	-1.019676037	1.284040126	-0.246468878	-0.656578145	-1.225559952	-0.362092628	-0.710642844	-1.13542284	1.312657145	0.166760733	-1.916757852	-1.227930928	-1.236440984	-0.967665086	-0.675259523	0.370657628	0.4965	0.282	-1.5649	-1.1915	3.0559	0.0297	0.1344	-0.8664	-0.737	-0.179	-0.3535	0.0457	-0.974	-0.2031	-0.1448	-0.844	-0.3417	1.0108
303	M	43	hri_Family	24.77592159	-2.667622453	-0.100842866	0.737811469	1.266189825	-2.508595009	-0.368625825	0.358926597	0.294437997	-0.25323967	2.475553992	-0.693031917	0.649610878	1.908310648	1.449490648	0.15445553	-0.70055465	1.266455995	-0.461385032	0.19319317	0.696484653	0.405602135	0.279985298	0.218661465	0.786283392	-0.246439645	-0.582792599	-1.288630052	4.2992	0.077	-0.0895	0.329	0.1446	-0.0002	0.4629	-0.7658	0.2162	0.3364	-0.7748	0.3149	0.0346	0.3311	-0.1698	1.1949	-2.5556	1.2659
304	F	71	hri_Family	0.958711297	0.475116223	-1.142675554	0.063825892	0.760868803	-1.583930199	0.217037486	-0.864909037	-0.545993094	0.115534968	0.249605155	-0.564143936	0.00457768	0.906863929	1.086604074	0.305441617	-0.370531423	0.557428153	-0.118676673	-0.585440826	0.392481684	-0.428424694	-0.217045068	-1.95636632	-1.236440984	1.597455284	0.646560942	-0.374049339	0.1565	0.0639	0.3998	-1.59	-0.5099	0.1485	-0.2634	-0.8887	-0.4439	0.741	2.9703	0.2798	0.1384	0.0775	-0.3334	-0.0746	0.8229	-1.0588
305	F	49	hri_Genetic	76.16618382	0.387712631	0.505140678	-0.228590285	-0.686108654	-1.196967978	-0.644929733	-0.424848811	-0.545993094	1.31581423	1.620798712	0.099520598	0.115670243	1.453041345	0.317155151	-1.008000544	-0.036247941	0.489450262	0.250100393	-0.527462059	-0.159546635	0.102947976	1.864446375	0.969776631	-1.236440984	0.139212497	-0.341965759	0.396045927	2.9474	-0.2252	-0.5016	-0.4809	0.4342	0.2587	0.0953	-0.4755	-0.0119	0.5619	-1.7304	0.499	0.097	0.0143	0.1527	0.7988	-0.7118	2.0006
306	F	51	hri_Genetic	12.54967304	-0.508888975	-1.142675554	0.473810226	-0.056984842	0.455710555	-0.761826351	-0.201353905	-0.545993094	-1.314219585	0.97891034	-0.862968671	-1.580903805	1.323726523	-0.5462486	-0.336191907	-1.548445356	1.007455799	0.032460774	-0.379997044	-0.547483725	-0.574834081	1.103971113	-0.236254964	0.025352579	-0.905836121	-0.539960913	-0.54765026	3.4157	1.3977	0.8555	-0.4703	0.9352	-0.1868	1.0543	-0.2628	-0.1311	0.7357	-0.623	-0.7733	-0.0885	0.2706	0.0895	0.4229	-0.8516	2.7137
307	F	45	hri_Genetic	6.819064387	-0.008549617	-0.273392704	0.269079592	-1.060392048	0.249928011	-0.979564904	-0.424848811	-0.545993094	0.243887083	1.092364689	-0.000411559	-0.485081363	1.401512273	0.018565787	-0.299420937	-0.744032856	0.504790671	-0.216018844	0.11918144	-0.602384124	-1.20451568	-1.505214661	-0.644216666	0.957416199	-1.252608005	0.88100351	-1.806218173	0.944	-0.0916	0.1257	-0.598	-0.0129	0.0498	1.438	-0.5037	-0.2628	0.0592	4.3477	0.1127	-0.3802	-0.3897	0.6112	-0.0745	0.193	2.0606
308	F	71	Stage IB	291.4207232	1.018733933	1.673387872	1.45062017	-0.60512034	0.492332453	1.150516962	2.758558657	1.56385519	0.899239459	0.069561488	2.865456181	-0.705145299	1.011275824	0.629415667	0.266440882	2.221678083	0.293662947	1.654653618	3.10775424	-3.823427965	-0.510890777	0.670483469	1.867233038	1.334163671	-0.036107274	0.740256227	1.039270602	0.1917	1.1152	-0.1143	-0.1701	1.1522	-0.2375	0.0269	0.571	1.1905	0.8694	0.8633	0.2376	0.833	-0.4718	-1.9383	0.5562	2.6694	1.4588
309	F	86	Stage IIA	44.8292776	-0.483539629	0.062563409	0.057697601	0.362752624	-0.648326386	-0.458071219	0.15820148	-0.545993094	0.755879454	0.334396747	-0.222991139	1.508005136	-0.07792415	1.917014416	0.219808192	0.27851705	-0.039132994	-0.529573914	-0.394905397	0.269147811	1.416175539	0.641777316	0.615264482	0.602942469	0.748286632	-0.168458189	1.335411886	-0.4101	1.6129	2.2955	0.4024	-1.4148	0.1276	-1.1722	1.4095	0.2152	0.5377	0.2212	0.4756	0.5421	3.5111	2.4573	1.9575	2.5288	-1.53
310	M	69	Stage IB	149.7500642	-0.439154905	1.654958006	-0.167209032	0.883169283	-0.06195552	-0.184062073	-0.676948332	-0.545993094	-0.267008621	0.653298483	0.042850575	-1.286863993	0.657017235	0.582962976	-0.00702051	-1.112037349	-0.52193572	-0.877048423	-0.470631462	0.406868104	1.104825922	-1.67014287	1.42193245	0.621530209	-0.286361571	0.314035764	0.453712609	0.8169	-0.258	1.4323	0.5609	0.386	0.0408	-0.1016	1.9069	0.1581	-1.1816	4.9893	1.4883	-0.0183	-0.0875	0.2815	0.6664	-2.6117	-1.159
311	F	64	Stage IB	80.81923303	-0.45997386	1.428509288	0.489258262	1.79637898	0.340516333	0.38332925	0.521665874	1.895868534	-1.802615185	0.445902843	-0.329910421	-0.499908405	0.716609144	0.754396624	1.799669928	-0.235199823	-0.865587422	-0.417593375	0.038930183	0.548503179	0.43309446	-0.124994194	1.009435909	0.868515024	-0.961306132	-0.405036212	0.644153192	-0.1014	1.3104	0.4139	0.4375	-0.4375	-0.2215	-0.0906	-0.7127	0.5296	-0.3263	1.3875	0.1368	0.2079	0.5252	-0.4832	1.0072	0.4308	-0.4135
312	F	77	Stage IB	370.8736142	1.009243396	1.831181753	1.45062017	1.143677606	0.939711481	0.911128222	1.108431842	1.825608003	0.545949088	1.923827335	1.685029157	-0.928652455	1.610414975	-1.15132187	1.374114563	0.448882638	-0.782459163	0.827277296	2.367131071	-1.052626692	2.073870767	-0.397715617	2.028481083	1.183008864	1.542384683	1.877135372	0.923354783	-0.019	-0.7554	-0.7535	0.0493	-0.1229	0.0655	-0.1044	2.4668	1.1638	-0.2243	0.2087	0.1301	0.8333	0.5473	0.582	2.1669	-0.1495	-0.4312
313	F	70	Stage IIB	119.4011057	1.976271395	0.776262862	1.45062017	0.310528814	-0.989048115	2.518075707	2.798965479	0.329732614	1.15313139	-0.165292816	0.062217902	0.683751726	-0.110561119	-0.008504711	-1.218304849	-0.109996293	1.283446542	1.698999133	2.590393297	0.032290444	1.152289692	1.871206836	1.270458628	-1.236440984	0.223278344	1.783207258	-0.029374779	-0.5852	-1.5366	0.9168	0.8799	2.4461	0.4646	-0.3869	0.5717	1.154	-0.5073	-0.4759	-0.0219	0.7692	0.0946	-0.6025	0.476	1.7979	-0.2067
314	M	64	Stage IA	21.69887514	-0.034178988	0.113178592	1.45062017	0.54365247	1.62632973	0.29148826	1.666684322	1.934144173	-0.367099376	-0.063341254	0.930185254	0.52210121	-0.39922388	-1.63414183	-0.073650277	-0.658177277	0.084847835	1.831069804	0.775354695	0.721542613	-0.408165277	0.090598436	0.129968003	-1.236440984	0.491955936	-0.216428996	-0.03068334	-0.9415	-1.0684	0.2911	0.4433	-0.9736	-0.1476	0.034793	0.4365	0.1513	0.1844	0.4709	1.0455	0.9142	-0.0923	-0.217	0.067	1.463	-1.2076
315	M	78	Stage IIB	396.0175304	0.589973549	-0.067952373	1.45062017	-0.521648745	-0.524258757	-0.250943448	1.96051256	-0.545993094	1.25685522	0.523595804	0.910395101	-1.403948095	-0.103965552	0.304634545	-0.383274775	-1.139704373	-2.176282893	1.661837824	2.120879421	-2.098242451	-0.065558954	0.670633318	2.072353761	0.876592717	1.528137304	0.95408098	1.678515861	-1.0377	-2.1394	0.2417	0.4833	-0.2923	0.1834	0.4354	1.4766	0.5944	-0.0742	-1.8362	0.1341	0.5357	-0.8014	0.5578	0.4069	1.9784	0.8575
316	F	65	Stage IB	88.81035124	2.110861413	1.466924457	1.45062017	-1.39641872	0.269907395	1.19204851	1.824115861	-0.545993094	0.188759496	1.040145099	1.626842483	-0.282605029	1.392548245	1.217961727	-0.431665666	-0.065358532	0.920364637	0.184223355	2.480932743	-1.596384234	-0.01558464	0.65643934	1.072497772	-1.236440984	0.814449016	0.493768826	1.455389143	0.0919	-0.6604	-0.6921	0.0445	0.0131	-0.2528	-0.708	0.1754	0.2567	1.075	4.9945	0.732	0.7578	-0.0742	-0.7253	-0.3695	2.2935	-0.3873
317	M	71	Stage IIA	5.056108688	1.095164222	-1.142675554	1.23429627	-0.185242743	-0.628164198	0.580303054	0.26111673	-0.07130012	0.654581875	0.63523027	0.773795593	0.089783098	0.236766187	0.629415667	1.186903077	0.689846462	-2.45673738	0.586706776	0.840879262	0.110791052	1.562461844	0.659810515	-0.844277531	-1.236440984	1.330678051	-0.807249516	2.593264947	-0.3951	-0.0007	1.2407	0.0032	-0.8137	0.1751	-0.112126	0.9504	0.4048	-0.398	-1.6146	0.734	0.9394	0.6839	1.3393	0.6538	2.175	-0.1662
318	M	64	Stage IIB	17.74733624	1.026764791	-0.823370274	-2.105933645	-1.887473815	-0.648326386	-1.117982212	0.20460585	-0.545993094	-1.194091081	-0.830079475	0.963837329	0.298912828	-0.714394359	-0.721439027	-0.851314309	-0.424241385	-2.059761502	-0.560907167	-1.448560546	-1.543289844	-3.396758269	-0.507412072	-0.004481531	0.915133861	-0.141233542	0.122862649	0.935204335	-1.0355	-1.3259	-0.534	0.0398	-2.2179	-0.3712	-0.1622	-0.4517	-0.902	-0.5958	-3.3177	-0.8066	-0.4748	-0.7985	-0.6308	-0.6787	2.5844	-1.6869
319	F	63	Stage IA	22.40500664	0.068286785	0.441786329	-0.100787012	0.567886618	1.531765312	1.009711872	-0.026240768	-0.545993094	-0.330581635	-0.139359463	0.01375871	-0.361037153	-0.061918167	0.842855729	0.000653335	-0.596557429	-0.752066962	-0.453996829	-0.778120646	0.328951346	0.060261949	-0.808601441	0.15138631	-1.236440984	-1.297274369	-0.674284989	-0.210178461	-1.329	0.5717	0.1444	-0.0268	1.3738	0.2826	-0.1319	-0.3516	0.0914	0.4178	-0.5611	-0.0024	-0.0822	-0.3002	0.5303	1.2886	-1.7648	-2.1565
320	F	83	Stage IA	70.51932724	-0.368309589	1.262519832	1.264282508	0.632079711	0.348237888	0.387601308	0.531404634	0.019524197	-0.39696713	0.115969719	0.170082884	0.751245538	0.461238365	-0.348807808	1.465639351	0.217644275	-1.87582984	0.436003433	0.335725425	-0.999336097	1.187467862	1.124366393	0.918256914	0.574701962	0.494229683	1.143057961	1.371588881	-0.7196	-0.3113	0.1127	0.2913	-0.9629	0.071	-1.3545	0.5088	1.1005	0.107	3.814	-0.2962	0.0627	-0.2371	-2.2208	1.0487	0.2633	0.0098
321	M	75	Stage IB	277.7500122	0.547371583	1.851419435	0.819772182	-1.387232354	-0.435156139	-0.362604053	-0.538498882	0.518940814	-0.192796397	-0.596069537	-0.8220245	0.050663314	0.047672557	-1.696283602	0.613908414	-0.556702764	-1.370406456	0.089910029	-0.2303157	-0.400311998	-0.103428565	0.148721995	1.835098554	0.397401133	1.128843509	-0.745475295	0.285937615	-1.061	-1.2821	-0.6188	-0.9243	-1.7009	0.3658	0.0306	0.316	-0.0155	-0.8324	0.6963	-0.9944	-0.6016	-0.3496	-0.347	-0.5858	1.8749	-0.5814
322	F	49	Stage IIB	15.94659924	-0.678605927	-0.995920112	0.373611414	-1.285934558	-0.010117511	1.516333929	0.193106723	-0.545993094	-1.522586031	-0.231493274	0.643870377	-1.251458655	-0.058741294	-1.955182254	-1.249412105	-0.679231854	-1.835369558	-0.154441917	0.396869711	-1.586405128	0.335346381	-1.276611035	-0.076038477	-1.236440984	-0.407499354	0.168986097	-0.067210672	-0.6212	0.2632	-0.6504	-0.2215	-1.5405	0.0043	-0.0862	-0.4314	0.3747	-1.1363	-1.6157	0.8426	-0.3109	0.0568	-0.3504	0.4623	0.0681	-0.7458
323	F	65	Stage IB	72.63289983	3.022819835	0.996916371	1.45062017	-0.341741877	1.833770673	0.544272475	1.808926352	2.991649816	0.339208326	-0.994793305	1.052892057	-0.310963618	-0.855717623	-0.469130076	0.71840511	1.69331903	0.815674425	0.879561832	0.914428225	-0.374788575	0.307213249	0.111650113	0.93800795	0.915218482	0.193237028	0.089355728	-1.234545326	0.5835	0.0753	-0.1884	0.4173	0.7976	-0.0132	1.1377	0.8693	0.5281	-0.5716	-0.2281	0.432	0.8646	-0.3807	-1.038	0.3095	1.2793	1.5838
324	F	68	Stage IB	21.34553514	-0.503500607	-0.135465217	-0.140420842	-1.240099594	-1.639592366	-1.390986539	0.272227152	-0.545993094	-0.246402278	0.375599995	0.895007251	-0.953290121	0.804208045	-1.717218087	-0.876469404	-0.811443987	-0.808890763	-0.368072273	-0.517045164	-0.787433448	-1.321058468	-0.433537045	0.118987429	0.596915842	-0.757936695	-2.914579393	0.670029162	0.3537	-1.6073	-0.6981	0.167	-0.3169	-0.2203	-1.2231	-0.3742	0.0052	-0.3548	-0.5917	1.1474	-0.4497	-0.0548	0.3841	0.3724	0.0342	1.7157
325	F	66	Stage IA	9.413071187	-0.254504651	-1.142675554	1.45062017	0.956767758	0.283796862	1.020384655	1.489619196	-0.545993094	0.867101077	0.455765542	-0.315995735	1.937107343	0.642575091	-0.515219137	-0.901993085	-0.679231854	-0.084455973	1.910527846	1.278637767	0.012599546	-0.27963122	-0.160537996	-0.428604479	0.503515888	2.060622594	-1.079923628	0.306667651	0.6863	0.5855	0.277	0.9889	5.186	0.5509	0.3734	-0.1247	0.0039	2.3588	-0.3888	0.1466	0.6293	0.4877	-0.6484	0.6753	0.173	1.041
326	F	78	Stage IIB	104.7642235	0.864661345	-0.609348816	1.45062017	-1.887473815	-0.073370942	0.656009447	2.178621064	-0.545993094	1.221361553	-0.693334268	0.529130274	-1.571410006	-0.087626535	0.950697859	1.157592906	-1.658846913	0.847233678	0.604974502	2.258529142	-0.879962735	-0.24820097	0.453101054	1.182992938	0.9691022	1.328507943	0.611454524	1.458271441	1.0162	2.2202	0.3966	0.7875	1.5482	0.6454	-1.0774	1.7883	1.1018	-0.0636	-0.7957	1.1644	0.1599	0.0662	0.9408	-1.179	-1.0231	1.0157
327	M	85	Stage IIB	168.7697316	2.207535715	1.368129961	1.45062017	0.295221048	-0.56026717	0.869001913	1.767839559	-0.545993094	0.991720772	-0.165292816	0.314262614	-1.599953343	0.134941741	-0.577525312	-0.193547746	0.965143013	-0.682539703	-0.609172906	0.650043343	-1.908727379	-0.171872777	0.585304708	1.501901644	1.473666901	-0.166196031	-0.812993557	2.122460604	0.7761	3.0665	-0.1226	-0.32	-0.6136	-0.138	-0.2757	1.1223	0.932	0.4705	-0.0137	0.584	0.5752	-0.5569	0.7567	-0.4703	1.2669	0.8105
328	M	60	Stage IIB	2174.730946	-1.840723682	2.160311373	1.45062017	0.420016665	0.49596478	-0.041087569	0.061982653	-0.545993094	-0.179688845	0.875626494	0.588771781	-0.021976259	0.797805724	-0.577525312	-0.290348207	0.048164071	-0.00262523	-0.340493462	-0.900260414	-0.329963105	-0.911784451	1.792548863	3.211489166	-1.236440984	-1.535270184	1.760592758	0.203433124	0.6912	0.3532	0.3295	0.2687	0.1055	-0.7117	0.3282	-0.2162	0.0357	0.8414	2.522	-0.4564	0.2765	-0.5209	-0.1199	-0.5831	-1.8699	0.6096
329	M	57	Stage I	249.9490865	-0.919480564	2.782991216	0.737811469	0.918078795	-0.364584785	-0.048375642	1.471609073	-0.545993094	0.306530097	1.13616036	-0.292408	-1.916579492	1.237417275	0.342077181	0.008293523	-0.679231854	0.799701814	0.250100393	0.618716577	-0.402333573	1.246849728	0.128447752	1.764561968	0.919706178	-0.110872816	1.229155026	0.755475503	0.6112	1.2079	-0.55	0.8518	0.0634	0.1221	0.0567	0.944	0.7397	0.5035	-1.0023	1.4309	-0.7552	0.648	0.5684	-0.0214	-0.9981	1.7018
[truncated: 2,233 more columns]
